# Supplementary material for: Bis(μ-2,2′-disulfanediyldibenzoato)bis­[aqua­(2,2′-bipyridine)­nickel(II)]
Source: Acta Crystallogr Sect E Struct Rep Online. 2010 Nov 13;66(Pt 12):m1563. doi: 10.1107/S1600536810045824 (PMC3011661; doi:10.1107/S1600536810045824)
Supplement: Supplementary file 1 [file e-66-m1563-sup1.cif]

##############################################################################
###                                                                        ###
###        Electronic paper (Acta Crystallographica Section E)             ###
###                                                                        ###
##############################################################################
#                                                                            #
# This CIF contains the data in a paper accepted for publication in Acta     #
# Crystallographica Section E. It conforms to the requirements of Notes      #
# for Authors for Section E, and has been peer reviewed under the auspices   #
# of the IUCr Commission on Journals.                                        #
#                                                                            #
# Full details of the Crystallographic Information File format               #
# are given in the paper "The Crystallographic Information File (CIF):       #
# a New Standard Archive File for Crystallography" by S. R. Hall, F. H.      #
# Allen and I. D. Brown [Acta Cryst. (1991), A47, 655-685].                  #
#                                                                            #
# The current version of the core CIF dictionary is obtainable from          #
# ftp://ftp.iucr.org/pub/cif_core.dic. The current version number is 2.4.    #
#                                                                            #
# Software is freely available for graphical display of the structure(s) in  #
# this CIF.  For information consult the CIF home page http://www.iucr.org/  #
# cif/home.html                                                              #
#                                                                            #
# This file may be used for bona fide research purposes within the           #
# scientific community so long as proper attribution is given to the journal # 
# article from which it was obtained.                                        #
#                                                                            #
##############################################################################
                                             
data_I
_audit_creation_method     SHELXL-97
_chemical_name_systematic
;
Bis(\m-2,2'-disulfanediyldibenzoato)bis[aqua(2,2'-bipyridine)nickel(II)]
;
_chemical_name_common     ?
_chemical_formula_moiety     'C48 H36 N4 Ni2 O10 S4'
_chemical_formula_sum     'C48 H36 N4 Ni2 O10 S4'
_chemical_formula_iupac     '[Ni2 (C14 H8 O4 S2)2 (C10 H8 N2)2 (H2 O)2]'
_chemical_formula_weight     1074.47
_chemical_melting_point     ?
_symmetry_cell_setting     monoclinic
_symmetry_space_group_name_H-M     'P 21/c'
_symmetry_space_group_name_Hall     '-P 2ybc'
loop_
    _symmetry_equiv_pos_as_xyz
    'x, y, z'
    '-x, y+1/2, -z+1/2'
    '-x, -y, -z'
    'x, -y-1/2, z-1/2'
_cell_length_a     13.498(4)
_cell_length_b     16.769(5)
_cell_length_c     10.238(3)
_cell_angle_alpha     90.00
_cell_angle_beta     93.196(4)
_cell_angle_gamma     90.00
_cell_volume     2313.7(12)
_cell_formula_units_Z     2
_cell_measurement_reflns_used     7893
_cell_measurement_theta_min     2.333
_cell_measurement_theta_max     27.465
_cell_measurement_temperature     296(2)
_exptl_crystal_description     Block
_exptl_crystal_colour     Green
_exptl_crystal_size_max     0.35
_exptl_crystal_size_mid     0.33
_exptl_crystal_size_min     0.28
_exptl_crystal_density_diffrn     1.542
_exptl_crystal_density_meas     ?
_exptl_crystal_density_method     'not measured'
_exptl_crystal_F_000     1104
_exptl_absorpt_coefficient_mu     1.059
_exptl_absorpt_correction_type     multi-scan
_exptl_absorpt_process_details     '(SADABS; Sheldrick, 2004)'
_exptl_absorpt_correction_T_min     0.7083
_exptl_absorpt_correction_T_max     0.7559
_exptl_special_details
;
;
_diffrn_ambient_temperature     296(2)
_diffrn_radiation_type     MoK\a
_diffrn_radiation_wavelength     0.71073
_diffrn_radiation_source     'fine-focus sealed tube'
_diffrn_radiation_monochromator     graphite
_diffrn_measurement_device_type     'Bruker SMART APEX CCD'
_diffrn_measurement_method     '\f and \w'
_diffrn_detector_area_resol_mean     ?
_diffrn_reflns_number     19861
_diffrn_reflns_av_R_equivalents     0.0340
_diffrn_reflns_av_sigmaI/netI     0.0307
_diffrn_reflns_theta_min     1.51
_diffrn_reflns_theta_max     27.49
_diffrn_reflns_theta_full     27.49
_diffrn_measured_fraction_theta_max     0.997
_diffrn_measured_fraction_theta_full     0.997
_diffrn_reflns_limit_h_min     -17
_diffrn_reflns_limit_h_max     17
_diffrn_reflns_limit_k_min     -21
_diffrn_reflns_limit_k_max     20
_diffrn_reflns_limit_l_min     -13
_diffrn_reflns_limit_l_max     13
_diffrn_standards_number     ?
_diffrn_standards_interval_count     ?
_diffrn_standards_interval_time     ?
_diffrn_standards_decay_%     ?
_refine_special_details
;
Refinement of <i>F</i>^2^ against ALL reflections. The weighted <i>R</i>-factor
<i>wR</i> and goodness of fit <i>S</i> are based on <i>F</i>^2^, conventional
<i>R</i>-factors <i>R</i> are based on <i>F</i>, with <i>F</i> set to zero for
negative <i>F</i>^2^. The threshold expression of <i>F</i>^2^ >
\s(<i>F</i>^2^) is used only for calculating <i>R</i>-factors(gt) <i>etc</i>.
and is not relevant to the choice of reflections for refinement.
<i>R</i>-factors based on <i>F</i>^2^ are statistically about twice as large
as those based on <i>F</i>, and <i>R</i>- factors based on ALL data will be
even larger.
;
_reflns_number_total     5302
_reflns_number_gt     4428
_reflns_threshold_expression     I>2sigma(I)
_refine_ls_structure_factor_coef     Fsqd
_refine_ls_matrix_type     full
_refine_ls_R_factor_all     0.0387
_refine_ls_R_factor_gt     0.0291
_refine_ls_wR_factor_gt     0.0746
_refine_ls_wR_factor_ref     0.0798
_refine_ls_goodness_of_fit_ref     1.058
_refine_ls_restrained_S_all     1.058
_refine_ls_number_reflns     5302
_refine_ls_number_parameters     307
_refine_ls_number_restraints     3
_refine_ls_hydrogen_treatment     mixed
_refine_ls_weighting_scheme     calc
_refine_ls_weighting_details
         'calc w=1/[\s^2^(Fo^2^)+(0.0369P)^2^+0.5543P] where P=(Fo^2^+2Fc^2^)/3'
_atom_sites_solution_hydrogens     geom
_atom_sites_solution_primary     direct
_atom_sites_solution_secondary     difmap
_refine_ls_shift/su_max     0.001
_refine_ls_shift/su_mean     0.000
_refine_diff_density_max     0.338
_refine_diff_density_min     -0.257
_refine_ls_extinction_method     none
_refine_ls_extinction_coef     ?
loop_
    _atom_type_symbol
    _atom_type_description
    _atom_type_scat_dispersion_real
    _atom_type_scat_dispersion_imag
    _atom_type_scat_source
    'C' 'C' 0.0033 0.0016
                         'International Tables Vol C Tables 4.2.6.8 and 6.1.1.4'
    'H' 'H' 0.0000 0.0000
                         'International Tables Vol C Tables 4.2.6.8 and 6.1.1.4'
    'N' 'N' 0.0061 0.0033
                         'International Tables Vol C Tables 4.2.6.8 and 6.1.1.4'
    'O' 'O' 0.0106 0.0060
                         'International Tables Vol C Tables 4.2.6.8 and 6.1.1.4'
    'S' 'S' 0.1246 0.1234
                         'International Tables Vol C Tables 4.2.6.8 and 6.1.1.4'
    'Ni' 'Ni' 0.3393 1.1124
                         'International Tables Vol C Tables 4.2.6.8 and 6.1.1.4'
_computing_data_collection     'SMART (Bruker, 2002)'
_computing_cell_refinement     'SAINT-Plus (Bruker, 2003)'
_computing_data_reduction     'SAINT-Plus (Bruker, 2003)'
_computing_structure_solution     'SHELXTL (Sheldrick, 2008)'
_computing_structure_refinement     'SHELXTL (Sheldrick, 2008)'
_computing_molecular_graphics
                     'SHELXTL (Sheldrick, 2008) and DIAMOND (Brandenburg, 2006)'
_computing_publication_material     'publCIF (Westrip, 2010)'
loop_
    _atom_site_type_symbol
    _atom_site_label
    _atom_site_fract_x
    _atom_site_fract_y
    _atom_site_fract_z
    _atom_site_U_iso_or_equiv
    _atom_site_adp_type
    _atom_site_calc_flag
    _atom_site_refinement_flags
    _atom_site_occupancy
    _atom_site_disorder_assembly
    _atom_site_disorder_group
    Ni Ni1 0.847531(15) 0.055670(13) 0.87112(2) 0.035 Uani d . 1 . .
    C C1 0.71145(13) -0.16433(10) 0.72485(16) 0.0372(4) Uani d . 1 . .
    C C2 0.61332(13) -0.15067(10) 0.75883(16) 0.0361(4) Uani d . 1 . .
    C C3 0.54059(16) -0.20699(12) 0.7226(2) 0.0516(5) Uani d . 1 . .
    H H3 0.4753 -0.1986 0.7440 0.062 Uiso calc R 1 . .
    C C4 0.56481(19) -0.27532(13) 0.6549(2) 0.0630(6) Uani d . 1 . .
    H H4 0.5157 -0.3124 0.6317 0.076 Uiso calc R 1 . .
    C C5 0.66066(19) -0.28886(13) 0.6217(2) 0.0635(6) Uani d . 1 . .
    H H5 0.6763 -0.3347 0.5760 0.076 Uiso calc R 1 . .
    C C6 0.73315(17) -0.23407(12) 0.65659(19) 0.0514(5) Uani d . 1 . .
    H H6 0.7980 -0.2435 0.6344 0.062 Uiso calc R 1 . .
    C C7 0.79432(13) -0.10570(11) 0.75377(16) 0.0375(4) Uani d . 1 . .
    C C8 0.26979(12) 0.00106(10) 0.79602(16) 0.0364(4) Uani d . 1 . .
    C C9 0.37029(12) -0.01665(10) 0.77860(15) 0.0352(3) Uani d . 1 . .
    C C10 0.41443(15) 0.01522(13) 0.67009(18) 0.0493(5) Uani d . 1 . .
    H H10 0.4808 0.0044 0.6576 0.059 Uiso calc R 1 . .
    C C11 0.36100(17) 0.06275(15) 0.5808(2) 0.0609(6) Uani d . 1 . .
    H H11 0.3919 0.0836 0.5094 0.073 Uiso calc R 1 . .
    C C12 0.26263(17) 0.07935(15) 0.5966(2) 0.0631(6) Uani d . 1 . .
    H H12 0.2268 0.1108 0.5359 0.076 Uiso calc R 1 . .
    C C13 0.21750(15) 0.04884(13) 0.70385(19) 0.0509(5) Uani d . 1 . .
    H H13 0.1511 0.0603 0.7149 0.061 Uiso calc R 1 . .
    C C14 0.21825(12) -0.02608(10) 0.91345(16) 0.0345(3) Uani d . 1 . .
    O O1 0.76966(9) -0.04232(7) 0.81054(13) 0.0430(3) Uani d . 1 . .
    O O2 0.87892(10) -0.12087(10) 0.71985(16) 0.0652(4) Uani d . 1 . .
    O O3 0.26151(9) -0.07316(7) 0.99322(11) 0.0361(3) Uani d . 1 . .
    O O4 0.13146(8) -0.00058(8) 0.93571(12) 0.0437(3) Uani d . 1 . .
    S S1 0.58588(3) -0.06272(3) 0.85144(4) 0.03707(9) Uani d . 1 . .
    S S2 0.44006(3) -0.07593(3) 0.89692(4) 0.03871(10) Uani d . 1 . .
    C C15 0.71731(16) 0.10390(13) 0.6351(2) 0.0548(5) Uani d . 1 . .
    H H15 0.7039 0.0497 0.6255 0.066 Uiso calc R 1 . .
    C C16 0.66890(17) 0.15698(15) 0.5504(2) 0.0650(6) Uani d . 1 . .
    H H16 0.6246 0.1389 0.4841 0.078 Uiso calc R 1 . .
    C C17 0.68751(18) 0.23695(15) 0.5661(2) 0.0652(6) Uani d . 1 . .
    H H17 0.6560 0.2739 0.5103 0.078 Uiso calc R 1 . .
    C C18 0.75337(18) 0.26211(13) 0.6655(2) 0.0577(5) Uani d . 1 . .
    H H18 0.7656 0.3162 0.6782 0.069 Uiso calc R 1 . .
    C C19 0.80122(14) 0.20630(11) 0.74626(18) 0.0430(4) Uani d . 1 . .
    C C20 0.87518(14) 0.22631(11) 0.85377(18) 0.0441(4) Uani d . 1 . .
    C C21 0.90507(19) 0.30399(14) 0.8850(2) 0.0629(6) Uani d . 1 . .
    H H21 0.8783 0.3471 0.8380 0.075 Uiso calc R 1 . .
    C C22 0.9751(2) 0.31585(16) 0.9869(3) 0.0739(7) Uani d . 1 . .
    H H22 0.9951 0.3673 1.0099 0.089 Uiso calc R 1 . .
    C C23 1.01454(18) 0.25211(16) 1.0536(2) 0.0671(6) Uani d . 1 . .
    H H23 1.0621 0.2593 1.1219 0.081 Uiso calc R 1 . .
    C C24 0.98269(15) 0.17672(14) 1.0180(2) 0.0564(5) Uani d . 1 . .
    H H24 1.0101 0.1332 1.0631 0.068 Uiso calc R 1 . .
    N N1 0.78256(11) 0.12735(9) 0.73016(14) 0.0413(3) Uani d . 1 . .
    N N2 0.91367(11) 0.16354(9) 0.92081(15) 0.0432(3) Uani d . 1 . .
    O O5 0.96680(9) 0.01730(9) 0.77302(14) 0.0491(3) Uani d D 1 . .
    H H5A 1.0177(12) 0.0183(13) 0.824(2) 0.074 Uiso d D 1 . .
    H H5B 0.9511(17) -0.0306(7) 0.754(2) 0.074 Uiso d D 1 . .
loop_
    _atom_site_aniso_label
    _atom_site_aniso_U_11
    _atom_site_aniso_U_22
    _atom_site_aniso_U_33
    _atom_site_aniso_U_12
    _atom_site_aniso_U_13
    _atom_site_aniso_U_23
    Ni1 0.026 0.039 0.040 -0.001 0.003 0.007
    C1 0.0405(9) 0.0373(9) 0.0332(8) 0.0051(7) -0.0024(7) 0.0006(7)
    C2 0.0394(9) 0.0346(9) 0.0338(8) 0.0004(7) -0.0025(7) 0.0028(6)
    C3 0.0476(11) 0.0493(11) 0.0572(11) -0.0082(9) -0.0033(9) -0.0062(9)
    C4 0.0699(15) 0.0470(12) 0.0703(14) -0.0087(11) -0.0129(12) -0.0120(10)
    C5 0.0832(17) 0.0434(12) 0.0624(13) 0.0081(11) -0.0098(12) -0.0160(10)
    C6 0.0570(12) 0.0489(11) 0.0476(10) 0.0123(10) -0.0028(9) -0.0067(9)
    C7 0.0341(9) 0.0441(10) 0.0340(8) 0.0070(7) 0.0008(7) 0.0009(7)
    C8 0.0318(8) 0.0419(9) 0.0356(8) -0.0026(7) 0.0020(7) -0.0001(7)
    C9 0.0343(8) 0.0380(9) 0.0333(8) -0.0011(7) 0.0009(6) -0.0010(7)
    C10 0.0398(10) 0.0672(13) 0.0416(9) 0.0035(9) 0.0100(8) 0.0056(9)
    C11 0.0549(13) 0.0874(17) 0.0411(10) 0.0048(11) 0.0106(9) 0.0210(10)
    C12 0.0552(13) 0.0885(17) 0.0455(11) 0.0112(12) 0.0017(10) 0.0251(11)
    C13 0.0362(10) 0.0692(14) 0.0474(10) 0.0067(9) 0.0025(8) 0.0131(9)
    C14 0.0282(8) 0.0361(8) 0.0392(8) -0.0051(7) 0.0015(7) -0.0012(7)
    O1 0.0318(6) 0.0405(7) 0.0576(7) -0.0019(5) 0.0097(6) -0.0059(6)
    O2 0.0349(7) 0.0753(11) 0.0862(11) 0.0066(7) 0.0110(7) -0.0292(9)
    O3 0.0303(6) 0.0369(6) 0.0414(6) -0.0006(5) 0.0051(5) 0.0039(5)
    O4 0.0268(6) 0.0562(8) 0.0483(7) 0.0033(5) 0.0052(5) 0.0090(6)
    S1 0.0287(2) 0.0389(2) 0.0437(2) -0.00063(17) 0.00326(17) -0.00318(18)
    S2 0.0290(2) 0.0452(2) 0.0422(2) -0.00065(18) 0.00338(17) 0.00589(18)
    C15 0.0550(12) 0.0520(12) 0.0560(12) 0.0005(10) -0.0092(9) 0.0086(9)
    C16 0.0598(14) 0.0721(16) 0.0610(13) 0.0092(12) -0.0150(11) 0.0087(11)
    C17 0.0726(16) 0.0638(15) 0.0585(13) 0.0257(12) -0.0014(11) 0.0158(11)
    C18 0.0692(14) 0.0450(11) 0.0594(12) 0.0142(10) 0.0079(10) 0.0108(9)
    C19 0.0429(10) 0.0420(10) 0.0453(9) 0.0038(8) 0.0128(8) 0.0075(8)
    C20 0.0432(10) 0.0435(10) 0.0470(10) -0.0060(8) 0.0150(8) 0.0060(8)
    C21 0.0758(16) 0.0470(12) 0.0670(14) -0.0151(11) 0.0128(12) 0.0067(10)
    C22 0.0807(18) 0.0650(16) 0.0771(16) -0.0348(14) 0.0130(14) -0.0062(13)
    C23 0.0585(14) 0.0775(17) 0.0652(14) -0.0287(13) 0.0014(11) -0.0046(12)
    C24 0.0410(11) 0.0672(14) 0.0604(12) -0.0145(10) -0.0024(9) 0.0069(10)
    N1 0.0360(8) 0.0433(8) 0.0444(8) 0.0004(7) 0.0023(6) 0.0083(7)
    N2 0.0338(8) 0.0477(9) 0.0487(8) -0.0080(7) 0.0068(6) 0.0061(7)
    O5 0.0286(7) 0.0674(9) 0.0516(8) 0.0012(6) 0.0054(5) 0.0055(7)
_geom_special_details
;
All e.s.d.'s (except the e.s.d. in the dihedral angle between two l.s. planes)
are estimated using the full covariance matrix. The cell e.s.d.'s are taken
into account individually in the estimation of e.s.d.'s in distances, angles
and torsion angles; correlations between e.s.d.'s in cell parameters are only
used when they are defined by crystal symmetry. An approximate (isotropic)
treatment of cell e.s.d.'s is used for estimating e.s.d.'s involving l.s.
planes.
;
loop_
    _geom_bond_atom_site_label_1
    _geom_bond_atom_site_label_2
    _geom_bond_site_symmetry_2
    _geom_bond_distance
    _geom_bond_publ_flag
    Ni1 O1 . 2.0290(13) ?
    Ni1 N1 . 2.0385(15) ?
    Ni1 O5 . 2.0481(14) ?
    Ni1 N2 . 2.0682(16) ?
    Ni1 O3 3_657 2.0999(13) ?
    Ni1 O4 3_657 2.1869(13) ?
    Ni1 C14 3_657 2.4733(18) ?
    C1 C6 . 1.402(3) ?
    C1 C2 . 1.407(2) ?
    C1 C7 . 1.506(2) ?
    C2 C3 . 1.398(2) ?
    C2 S1 . 1.8029(18) ?
    C3 C4 . 1.387(3) ?
    C3 H3 . 0.9300 ?
    C4 C5 . 1.375(3) ?
    C4 H4 . 0.9300 ?
    C5 C6 . 1.375(3) ?
    C5 H5 . 0.9300 ?
    C6 H6 . 0.9300 ?
    C7 O2 . 1.238(2) ?
    C7 O1 . 1.265(2) ?
    C8 C13 . 1.399(2) ?
    C8 C9 . 1.410(2) ?
    C8 C14 . 1.493(2) ?
    C9 C10 . 1.396(2) ?
    C9 S2 . 1.7932(17) ?
    C10 C11 . 1.385(3) ?
    C10 H10 . 0.9300 ?
    C11 C12 . 1.375(3) ?
    C11 H11 . 0.9300 ?
    C12 C13 . 1.383(3) ?
    C12 H12 . 0.9300 ?
    C13 H13 . 0.9300 ?
    C14 O3 . 1.256(2) ?
    C14 O4 . 1.279(2) ?
    C14 Ni1 3_657 2.4734(18) ?
    O3 Ni1 3_657 2.0999(13) ?
    O4 Ni1 3_657 2.1870(13) ?
    S1 S2 . 2.0596(8) ?
    C15 N1 . 1.335(2) ?
    C15 C16 . 1.381(3) ?
    C15 H15 . 0.9300 ?
    C16 C17 . 1.372(3) ?
    C16 H16 . 0.9300 ?
    C17 C18 . 1.379(3) ?
    C17 H17 . 0.9300 ?
    C18 C19 . 1.385(3) ?
    C18 H18 . 0.9300 ?
    C19 N1 . 1.356(2) ?
    C19 C20 . 1.483(3) ?
    C20 N2 . 1.345(2) ?
    C20 C21 . 1.395(3) ?
    C21 C22 . 1.383(3) ?
    C21 H21 . 0.9300 ?
    C22 C23 . 1.361(4) ?
    C22 H22 . 0.9300 ?
    C23 C24 . 1.378(3) ?
    C23 H23 . 0.9300 ?
    C24 N2 . 1.343(2) ?
    C24 H24 . 0.9300 ?
    O5 H5A . 0.841(9) ?
    O5 H5B . 0.850(9) ?
loop_
    _geom_angle_atom_site_label_1
    _geom_angle_atom_site_label_2
    _geom_angle_atom_site_label_3
    _geom_angle_site_symmetry_1
    _geom_angle_site_symmetry_3
    _geom_angle
    _geom_angle_publ_flag
    O1 Ni1 N1 . . 93.79(6) ?
    O1 Ni1 O5 . . 90.21(6) ?
    N1 Ni1 O5 . . 99.03(6) ?
    O1 Ni1 N2 . . 173.06(6) ?
    N1 Ni1 N2 . . 79.70(6) ?
    O5 Ni1 N2 . . 93.16(6) ?
    O1 Ni1 O3 . 3_657 86.85(5) ?
    N1 Ni1 O3 . 3_657 95.52(6) ?
    O5 Ni1 O3 . 3_657 165.32(5) ?
    N2 Ni1 O3 . 3_657 91.37(5) ?
    O1 Ni1 O4 . 3_657 88.47(5) ?
    N1 Ni1 O4 . 3_657 156.68(6) ?
    O5 Ni1 O4 . 3_657 104.18(5) ?
    N2 Ni1 O4 . 3_657 96.58(6) ?
    O3 Ni1 O4 3_657 3_657 61.39(5) ?
    O1 Ni1 C14 . 3_657 84.52(5) ?
    N1 Ni1 C14 . 3_657 126.01(6) ?
    O5 Ni1 C14 . 3_657 134.86(6) ?
    N2 Ni1 C14 . 3_657 97.33(6) ?
    O3 Ni1 C14 3_657 3_657 30.51(5) ?
    O4 Ni1 C14 3_657 3_657 31.10(5) ?
    C6 C1 C2 . . 119.01(17) ?
    C6 C1 C7 . . 117.97(17) ?
    C2 C1 C7 . . 122.97(15) ?
    C3 C2 C1 . . 118.77(17) ?
    C3 C2 S1 . . 122.05(15) ?
    C1 C2 S1 . . 119.15(13) ?
    C4 C3 C2 . . 120.6(2) ?
    C4 C3 H3 . . 119.7 ?
    C2 C3 H3 . . 119.7 ?
    C5 C4 C3 . . 120.7(2) ?
    C5 C4 H4 . . 119.6 ?
    C3 C4 H4 . . 119.6 ?
    C4 C5 C6 . . 119.4(2) ?
    C4 C5 H5 . . 120.3 ?
    C6 C5 H5 . . 120.3 ?
    C5 C6 C1 . . 121.4(2) ?
    C5 C6 H6 . . 119.3 ?
    C1 C6 H6 . . 119.3 ?
    O2 C7 O1 . . 124.88(17) ?
    O2 C7 C1 . . 119.81(17) ?
    O1 C7 C1 . . 115.29(15) ?
    C13 C8 C9 . . 119.23(16) ?
    C13 C8 C14 . . 118.52(16) ?
    C9 C8 C14 . . 122.18(15) ?
    C10 C9 C8 . . 118.46(16) ?
    C10 C9 S2 . . 121.23(14) ?
    C8 C9 S2 . . 120.27(13) ?
    C11 C10 C9 . . 121.06(18) ?
    C11 C10 H10 . . 119.5 ?
    C9 C10 H10 . . 119.5 ?
    C12 C11 C10 . . 120.63(19) ?
    C12 C11 H11 . . 119.7 ?
    C10 C11 H11 . . 119.7 ?
    C11 C12 C13 . . 119.32(19) ?
    C11 C12 H12 . . 120.3 ?
    C13 C12 H12 . . 120.3 ?
    C12 C13 C8 . . 121.29(19) ?
    C12 C13 H13 . . 119.4 ?
    C8 C13 H13 . . 119.4 ?
    O3 C14 O4 . . 119.43(15) ?
    O3 C14 C8 . . 119.62(15) ?
    O4 C14 C8 . . 120.92(15) ?
    O3 C14 Ni1 . 3_657 58.08(9) ?
    O4 C14 Ni1 . 3_657 62.00(9) ?
    C8 C14 Ni1 . 3_657 170.27(12) ?
    C7 O1 Ni1 . . 132.52(12) ?
    C14 O3 Ni1 . 3_657 91.41(10) ?
    C14 O4 Ni1 . 3_657 86.90(10) ?
    C2 S1 S2 . . 104.94(6) ?
    C9 S2 S1 . . 105.08(6) ?
    N1 C15 C16 . . 122.5(2) ?
    N1 C15 H15 . . 118.7 ?
    C16 C15 H15 . . 118.7 ?
    C17 C16 C15 . . 118.6(2) ?
    C17 C16 H16 . . 120.7 ?
    C15 C16 H16 . . 120.7 ?
    C16 C17 C18 . . 119.46(19) ?
    C16 C17 H17 . . 120.3 ?
    C18 C17 H17 . . 120.3 ?
    C17 C18 C19 . . 119.6(2) ?
    C17 C18 H18 . . 120.2 ?
    C19 C18 H18 . . 120.2 ?
    N1 C19 C18 . . 120.67(19) ?
    N1 C19 C20 . . 115.09(16) ?
    C18 C19 C20 . . 124.23(19) ?
    N2 C20 C21 . . 121.00(19) ?
    N2 C20 C19 . . 115.26(16) ?
    C21 C20 C19 . . 123.75(19) ?
    C22 C21 C20 . . 118.9(2) ?
    C22 C21 H21 . . 120.5 ?
    C20 C21 H21 . . 120.5 ?
    C23 C22 C21 . . 119.8(2) ?
    C23 C22 H22 . . 120.1 ?
    C21 C22 H22 . . 120.1 ?
    C22 C23 C24 . . 118.7(2) ?
    C22 C23 H23 . . 120.7 ?
    C24 C23 H23 . . 120.7 ?
    N2 C24 C23 . . 122.7(2) ?
    N2 C24 H24 . . 118.6 ?
    C23 C24 H24 . . 118.6 ?
    C15 N1 C19 . . 119.12(16) ?
    C15 N1 Ni1 . . 125.65(14) ?
    C19 N1 Ni1 . . 114.83(12) ?
    C24 N2 C20 . . 118.79(18) ?
    C24 N2 Ni1 . . 126.75(14) ?
    C20 N2 Ni1 . . 114.19(12) ?
    Ni1 O5 H5A . . 108.9(17) ?
    Ni1 O5 H5B . . 102.6(18) ?
    H5A O5 H5B . . 110.3(14) ?
loop_
    _geom_hbond_atom_site_label_D
    _geom_hbond_atom_site_label_H
    _geom_hbond_atom_site_label_A
    _geom_hbond_site_symmetry_A
    _geom_hbond_distance_DH
    _geom_hbond_distance_HA
    _geom_hbond_distance_DA
    _geom_hbond_angle_DHA
    O5 H5B O2 . 0.850(9) 1.824(11) 2.646(2) 162(2)
    O5 H5A O4 1_655 0.841(9) 1.888(11) 2.7187(18) 169(2)
data_global
_journal_date_recd_electronic     2010-11-07
_journal_date_accepted     2010-11-08
_journal_name_full     'Acta Crystallographica, Section E'
_journal_year     2010
_journal_volume     66
_journal_issue     12
_journal_page_first     m1563
_journal_page_last     m1563
_journal_paper_category     QM
_journal_coeditor_code     NG5064
_publ_contact_author_name     'Dr. Wenlong Liu'
_publ_contact_author_address
; College of Chemistry and Chemical Engineering
  Yangzhou Universitry
  Yangzhou, 225002
  People's Republic of China
;
_publ_contact_author_email     liuwl@yzu.edu.cn
_publ_contact_author_fax     '86 514 8797 5244'
_publ_contact_author_phone     '86 514 8797 5290'
_publ_section_title
;
Bis(\m-2,2'-disulfanediyldibenzoato)bis[aqua(2,2'-bipyridine)nickel(II)]
;
loop_
    _publ_author_name
    _publ_author_footnote
    _publ_author_address
    'Liu, Zhengming' .
;
Testing Center
Yangzhou Universitry
Yangzhou, 225002
People's Republic of China
;
    'Qu, Botao' .
;
College of Chemistry and Chemical Engineering
Yangzhou Universitry
Yangzhou, 225002
People's Republic of China
;
    'Yu, Jianghua' .
;
College of Chemistry and Chemical Engineering
Yangzhou Universitry
Yangzhou, 225002
People's Republic of China
;
    'Yuan, Limin' .
;
Testing Center
Yangzhou Universitry
Yangzhou, 225002
People's Republic of China
;
    'Liu, Wenlong' .
;
College of Chemistry and Chemical Engineering
Yangzhou Universitry
Yangzhou, 225002
People's Republic of China
;
_publ_section_synopsis     .
