# Supplementary material for: Bis(μ-2,2′-disulfanediyldibenzoato)bis­[aqua­(2,2′-bipyridine)­nickel(II)]
Source: Acta Crystallogr Sect E Struct Rep Online. 2010 Nov 13;66(Pt 12):m1563. doi: 10.1107/S1600536810045824 (PMC3011661; doi:10.1107/S1600536810045824)
Supplement: Supplementary file 2 [file e-66-m1563-Isup2.hkl]

# 
# h,k,l, Fc-squared, Fo-squared, sigma(Fo-squared) and status flag 
# 
data_I
_shelx_title ' 1 in P2(1)/c' 
_shelx_refln_list_code          4 
_shelx_F_calc_maximum      228.80 
_exptl_crystal_F_000      1104.00 
_reflns_d_resolution_high  0.7697 
 
loop_ 
 _symmetry_equiv_pos_as_xyz 
 'x, y, z' 
 '-x, y+1/2, -z+1/2' 
 '-x, -y, -z' 
 'x, -y-1/2, z-1/2' 
 
_cell_length_a    13.4980 
_cell_length_b    16.7686 
_cell_length_c    10.2382 
_cell_angle_alpha  90.000 
_cell_angle_beta   93.196 
_cell_angle_gamma  90.000 
 
_shelx_F_squared_multiplier     1.000 
 
loop_ 
 _refln_index_h 
 _refln_index_k 
 _refln_index_l 
 _refln_F_squared_calc 
 _refln_F_squared_meas 
 _refln_F_squared_sigma 
 _refln_observed_status 
   1   0   0      707.88      910.83     36.72 o 
   2   0   0    14533.63     8364.58    317.23 o 
   3   0   0     2454.89     2591.12     58.55 o 
   4   0   0       67.09       73.69      6.10 o 
   5   0   0     6631.37     6846.79    153.03 o 
   6   0   0     2379.78     2926.80     66.98 o 
   7   0   0    16491.90    16737.10    371.65 o 
   8   0   0     1086.24     1228.17     30.26 o 
   9   0   0      640.85      573.18     37.63 o 
  10   0   0     2416.47     2290.20     67.95 o 
  11   0   0     1046.81     1148.25     38.02 o 
  12   0   0       25.69       32.45      6.96 o 
  13   0   0       28.85       43.93      8.05 o 
  14   0   0     1689.02     1568.40     77.65 o 
  15   0   0       24.54       29.81      8.60 o 
  16   0   0      645.29      650.85     27.47 o 
  17   0   0      708.59      742.40     45.71 o 
   1   1   0     3163.32     2990.01     66.83 o 
   2   1   0    17172.67    16780.63    427.62 o 
   3   1   0       66.08       60.14      2.87 o 
   4   1   0      879.61      968.94     20.35 o 
   5   1   0      303.28      306.76      6.97 o 
   6   1   0      142.02      131.25      6.86 o 
   7   1   0      624.31      658.51     15.17 o 
   8   1   0       11.76       22.01      1.84 o 
   9   1   0       88.45       80.64      4.15 o 
  10   1   0       31.05       43.11      4.59 o 
  11   1   0      359.36      334.81     11.48 o 
  12   1   0        2.04       -3.12      5.38 o 
  13   1   0        2.93       -1.35      4.30 o 
  14   1   0      489.23      462.86     15.21 o 
  15   1   0       13.36        8.51      5.39 o 
  16   1   0      102.13       98.47      9.83 o 
  17   1   0        0.21       -7.11      9.10 o 
   0   2   0    17877.13    18218.08    915.40 o 
   1   2   0      762.23      720.78     12.85 o 
   2   2   0     3582.86     3786.27     84.68 o 
   3   2   0    12809.80    13431.71    258.06 o 
   4   2   0     4125.80     4071.90    133.10 o 
   5   2   0     7605.75     8103.33    157.05 o 
   6   2   0      663.10      769.95     17.44 o 
   7   2   0     4523.34     4298.85    151.84 o 
   8   2   0      380.69      486.48     13.01 o 
   9   2   0     1249.28     1369.14     29.93 o 
  10   2   0     3113.12     3087.60     73.55 o 
  11   2   0     2019.31     2035.64     51.79 o 
  12   2   0       97.28       85.08     10.30 o 
  13   2   0       52.56       70.56      7.65 o 
  14   2   0     1042.62      969.64     44.60 o 
  15   2   0      152.95      134.73     10.46 o 
  16   2   0      439.79      449.78     18.45 o 
  17   2   0      147.52      128.26     11.10 o 
   1   3   0      108.26      136.04      4.62 o 
   2   3   0      466.83      428.06      8.47 o 
   3   3   0      227.17      225.51      6.51 o 
   4   3   0     1305.01     1222.22     25.08 o 
   5   3   0       27.71       26.04      3.70 o 
   6   3   0     6700.74     6384.16    183.69 o 
   7   3   0     7031.68     7343.22    143.35 o 
   8   3   0     2493.23     2558.83     52.43 o 
   9   3   0     3356.53     3092.03     62.87 o 
  10   3   0      906.72      903.80     21.63 o 
  11   3   0     3231.76     3161.76     75.81 o 
  12   3   0       24.55       31.52      6.70 o 
  13   3   0      660.90      610.61     20.74 o 
  14   3   0     2098.18     2144.48     55.09 o 
  15   3   0       38.71       63.78     16.08 o 
  16   3   0      493.43      484.46     19.36 o 
  17   3   0      204.15      192.06     12.85 o 
   0   4   0    13106.20    13094.11    354.90 o 
   1   4   0      482.19      497.22      9.42 o 
   2   4   0       14.52       16.67      1.69 o 
   3   4   0        4.65       10.76      2.82 o 
   4   4   0      214.65      235.69      5.20 o 
   5   4   0      309.79      300.59      8.10 o 
   6   4   0      366.00      385.28      9.19 o 
   7   4   0      550.74      584.67     12.85 o 
   8   4   0      482.38      501.28     11.72 o 
   9   4   0       51.54       61.17      6.77 o 
  10   4   0      645.00      637.78     14.70 o 
  11   4   0      329.92      346.02     11.82 o 
  12   4   0        6.11       -2.63      4.79 o 
  13   4   0        0.76        3.52      4.57 o 
  14   4   0        0.07       14.81      6.35 o 
  15   4   0        0.09       -1.87      6.20 o 
  16   4   0       22.61       10.50      7.37 o 
  17   4   0        0.05       -2.48      7.13 o 
   1   5   0     1849.66     1811.41     32.02 o 
   2   5   0     8287.10     8325.63    130.85 o 
   3   5   0        2.26       11.57      3.13 o 
   4   5   0      984.24      900.95     15.64 o 
   5   5   0     9312.88     9284.29    146.45 o 
   6   5   0     7879.55     7901.95    191.01 o 
   7   5   0     1421.80     1322.23     25.45 o 
   8   5   0     3626.30     3741.57     66.97 o 
   9   5   0     3556.29     3635.46     68.20 o 
  10   5   0      710.74      688.81     15.67 o 
  11   5   0      659.82      652.43     17.60 o 
  12   5   0      339.65      320.19     11.62 o 
  13   5   0      877.82      850.08     23.73 o 
  14   5   0      921.26      927.45     28.50 o 
  15   5   0       81.44       50.36      8.23 o 
  16   5   0      222.51      237.78     13.99 o 
  17   5   0       65.50       76.18     15.03 o 
   0   6   0     5605.59     5197.62    142.73 o 
   1   6   0     5229.93     5230.85    101.09 o 
   2   6   0     2611.34     2733.79     43.97 o 
   3   6   0     4953.60     5302.24     84.15 o 
   4   6   0       76.13       85.71      3.20 o 
   5   6   0      743.61      769.21     13.91 o 
   6   6   0      767.95      774.64     14.15 o 
   7   6   0     5343.10     5174.67    109.13 o 
   8   6   0      559.55      543.25     12.71 o 
   9   6   0        8.01        7.98      3.00 o 
  10   6   0     1640.87     1572.09     30.84 o 
  11   6   0        0.99        4.59      3.26 o 
  12   6   0      682.78      675.37     18.55 o 
  13   6   0        1.75       -1.14      5.70 o 
  14   6   0      240.31      250.19     13.74 o 
  15   6   0       24.56       32.71      7.67 o 
  16   6   0       12.60        2.05      7.32 o 
   1   7   0      423.28      372.53      8.08 o 
   2   7   0    13008.40    13275.92    208.23 o 
   3   7   0     2904.52     3357.23     53.97 o 
   4   7   0      102.34      119.49      4.44 o 
   5   7   0     2572.19     2457.45     40.32 o 
   6   7   0       15.87       31.81      3.40 o 
   7   7   0     1088.45     1150.33     22.73 o 
   8   7   0      647.60      614.18     14.02 o 
   9   7   0     1338.08     1346.61     29.67 o 
  10   7   0       22.57       26.76      3.92 o 
  11   7   0        4.98        1.58      3.31 o 
  12   7   0        8.80        4.80      5.84 o 
  13   7   0       21.09       18.44      6.59 o 
  14   7   0      207.28      209.33     12.14 o 
  15   7   0      133.24      120.61     15.24 o 
  16   7   0      255.89      247.64     18.54 o 
   0   8   0     8160.73     7147.28    346.77 o 
   1   8   0      807.59      810.64     15.77 o 
   2   8   0      391.59      444.34     10.98 o 
   3   8   0     3533.54     3482.30     66.09 o 
   4   8   0     1725.56     1644.28     27.64 o 
   5   8   0     1249.64     1151.02     20.14 o 
   6   8   0       27.60       33.24      3.08 o 
   7   8   0     3020.17     2859.21     51.91 o 
   8   8   0      817.54      834.30     17.86 o 
   9   8   0      244.88      254.31      8.35 o 
  10   8   0     1445.79     1388.17     30.96 o 
  11   8   0       51.49       50.29      4.84 o 
  12   8   0     1775.97     1697.12     95.99 o 
  13   8   0      385.20      385.41     16.24 o 
  14   8   0      298.79      309.11     14.81 o 
  15   8   0      202.20      199.00     18.86 o 
  16   8   0      353.31      367.53     19.50 o 
   1   9   0       26.76       24.87      2.02 o 
   2   9   0      133.94      151.34      6.35 o 
   3   9   0      241.03      257.58      6.02 o 
   4   9   0      310.96      313.06      7.09 o 
   5   9   0     1058.74     1063.81     18.93 o 
   6   9   0      725.06      724.28     15.42 o 
   7   9   0        4.82       11.66      3.03 o 
   8   9   0       89.88       87.87      5.71 o 
   9   9   0        0.01       -1.09      3.08 o 
  10   9   0        4.86        7.41      3.60 o 
  11   9   0       56.89       69.55      6.93 o 
  12   9   0      462.52      475.98     24.20 o 
  13   9   0       26.25       21.63      6.94 o 
  14   9   0      106.44      109.60      9.83 o 
  15   9   0       73.59       72.18      9.34 o 
   0  10   0     4125.93     4111.10    115.29 o 
   1  10   0       96.73       86.96      4.67 o 
   2  10   0      909.90      972.50     21.14 o 
   3  10   0      714.66      690.54     14.33 o 
   4  10   0     1278.43     1210.67     48.07 o 
   5  10   0      698.81      668.94     12.94 o 
   6  10   0      182.99      175.81      6.30 o 
   7  10   0     1160.36     1172.66     23.49 o 
   8  10   0       41.89       38.82      5.59 o 
   9  10   0      556.42      546.08     13.57 o 
  10  10   0      491.03      481.77     14.53 o 
  11  10   0      842.38      842.30     25.37 o 
  12  10   0      967.03      973.81     28.53 o 
  13  10   0      991.36      988.27     36.52 o 
  14  10   0      221.18      227.03     30.86 o 
  15  10   0       94.78      101.71     19.42 o 
   1  11   0      361.50      302.57      9.54 o 
   2  11   0     1450.70     1334.93     44.76 o 
   3  11   0      100.99      102.92      8.55 o 
   4  11   0      415.82      407.96     11.42 o 
   5  11   0      354.84      356.01     12.29 o 
   6  11   0     3191.96     3205.18     75.12 o 
   7  11   0      668.24      682.52     17.30 o 
   8  11   0       25.53       21.29      4.12 o 
   9  11   0      583.93      547.68     15.30 o 
  10  11   0        4.41        6.43      5.23 o 
  11  11   0     1581.64     1489.91     39.87 o 
  12  11   0       12.83        9.59      5.84 o 
  13  11   0       37.65       48.68      9.48 o 
  14  11   0      279.72      232.99     16.19 o 
  15  11   0       45.45       26.08      9.84 o 
   0  12   0       53.91       52.65      6.27 o 
   1  12   0      593.62      565.83     14.81 o 
   2  12   0      563.46      544.67     17.97 o 
   3  12   0     2337.48     2341.08     48.55 o 
   4  12   0      412.41      430.21     21.43 o 
   5  12   0      390.55      378.03     11.31 o 
   6  12   0      858.05      792.21     22.68 o 
   7  12   0      803.26      763.07     23.49 o 
   8  12   0       24.21       25.52      5.29 o 
   9  12   0       52.40       32.47      7.57 o 
  10  12   0        4.04       -3.29      6.20 o 
  11  12   0      542.77      514.95     23.78 o 
  12  12   0        1.49       -5.23      6.96 o 
  13  12   0      292.11      251.69     23.97 o 
  14  12   0       22.15        3.31     13.07 o 
   1  13   0      181.02      173.86      7.59 o 
   2  13   0     3809.90     3697.28     74.54 o 
   3  13   0      457.93      442.60     12.94 o 
   4  13   0      516.25      530.25     18.41 o 
   5  13   0     1772.88     1873.03     46.51 o 
   6  13   0      597.65      594.58     21.94 o 
   7  13   0      354.11      375.30     15.32 o 
   8  13   0      420.14      433.60     20.32 o 
   9  13   0      239.54      242.49     15.32 o 
  10  13   0      251.67      233.45     14.97 o 
  11  13   0      276.72      309.47     21.33 o 
  12  13   0      180.20      194.62     17.61 o 
  13  13   0       66.21       64.91     12.94 o 
  14  13   0       97.30       98.75     19.01 o 
   0  14   0     1856.05     1781.48     54.68 o 
   1  14   0     1623.55     1573.50     34.66 o 
   2  14   0      213.75      209.54      8.64 o 
   3  14   0      204.50      202.02      8.43 o 
   4  14   0      907.95      887.87     21.65 o 
   5  14   0       61.71       68.00      6.59 o 
   6  14   0      299.83      277.31     12.20 o 
   7  14   0      841.23      831.07     24.59 o 
   8  14   0       77.48       66.63      9.50 o 
   9  14   0        3.77        2.49      6.97 o 
  10  14   0      337.93      354.79     31.02 o 
  11  14   0        5.52       -0.66      7.24 o 
  12  14   0       95.94       96.02     11.48 o 
  13  14   0       88.14       84.10     12.26 o 
   1  15   0       46.98       67.94      5.74 o 
   2  15   0      446.13      440.71     13.49 o 
   3  15   0        0.89       -3.61      3.61 o 
   4  15   0        1.36       -3.86      3.86 o 
   5  15   0     1043.53     1042.91     29.17 o 
   6  15   0      208.77      210.85     11.03 o 
   7  15   0       71.63       73.21      9.87 o 
   8  15   0      756.69      794.34     31.02 o 
   9  15   0      225.35      222.82     17.82 o 
  10  15   0      198.75      210.47     15.15 o 
  11  15   0      102.04       98.02     14.54 o 
  12  15   0      273.80      284.58     18.25 o 
   0  16   0     1344.03     1411.66     45.80 o 
   1  16   0       86.75       80.38      7.19 o 
   2  16   0        9.59        4.83      4.36 o 
   3  16   0      460.32      430.17     13.63 o 
   4  16   0      271.12      275.42     12.39 o 
   5  16   0      130.12      112.62      8.41 o 
   6  16   0        9.67        5.66      7.15 o 
   7  16   0     1200.30     1174.22     41.55 o 
   8  16   0       56.40       41.45      9.86 o 
   9  16   0      119.57      121.91     12.75 o 
  10  16   0      122.78      109.81     12.56 o 
  11  16   0      135.92      132.77     13.76 o 
   1  17   0      165.34      156.14      8.27 o 
   2  17   0      181.15      188.33      9.15 o 
   3  17   0       91.25       82.79     11.97 o 
   4  17   0       59.25       64.91     12.61 o 
   5  17   0      637.88      677.07     28.07 o 
   6  17   0       49.27       36.87      8.78 o 
   7  17   0        6.15        1.11      7.97 o 
   8  17   0      190.21      184.41     14.55 o 
   9  17   0        1.20       -8.18     14.38 o 
  10  17   0       21.85       22.20     14.49 o 
   0  18   0      943.01      978.10     35.28 o 
   1  18   0      118.99      138.61      8.33 o 
   2  18   0      152.85      136.99      8.27 o 
   3  18   0      318.38      324.33     27.54 o 
   4  18   0      592.74      589.17     20.45 o 
   5  18   0        9.81        2.50      7.39 o 
   6  18   0      118.08      114.20     12.39 o 
   7  18   0      464.38      480.96     34.01 o 
   8  18   0       13.13       21.58      9.26 o 
   9  18   0      193.18      213.46     16.36 o 
   1  19   0       32.25       26.75      6.81 o 
   2  19   0      186.02      201.37      9.90 o 
   3  19   0       22.66       16.72      6.68 o 
   4  19   0        0.47        2.84      8.27 o 
   5  19   0       36.12        8.48     13.95 o 
   6  19   0       11.33       -4.16      8.27 o 
   7  19   0       35.48        9.67      9.02 o 
   8  19   0       15.03       25.35      9.43 o 
   0  20   0       16.67       10.03      9.92 o 
   1  20   0      143.31      140.92      9.01 o 
   2  20   0       92.54      108.41      8.22 o 
   3  20   0       63.06       61.11     10.43 o 
   4  20   0      115.33      130.31     13.30 o 
   5  20   0        5.24       11.42     11.67 o 
   6  20   0      210.30      238.69     25.23 o 
   1  21   0       13.35       13.53      6.12 o 
   2  21   0      344.58      384.09     21.04 o 
   3  21   0       53.30       49.66     10.60 o 
   4  21   0       19.52       23.16     10.07 o 
 -17   1   1      741.33      828.11     35.59 o 
 -16   1   1      137.30      134.70     14.98 o 
 -15   1   1      477.62      482.76     25.20 o 
 -14   1   1      630.83      541.79     38.97 o 
 -13   1   1      974.48      865.22     47.28 o 
 -12   1   1      535.60      459.00     19.71 o 
 -11   1   1      654.25      667.52     20.89 o 
 -10   1   1      631.13      609.56     24.31 o 
  -9   1   1       64.60       60.79      5.14 o 
  -8   1   1     3647.40     3664.22     65.25 o 
  -7   1   1    10034.58    10080.50    249.13 o 
  -6   1   1        7.62       12.57      2.03 o 
  -5   1   1       28.30       38.65      2.66 o 
  -4   1   1     4342.07     4609.63     89.60 o 
  -3   1   1     9651.17     9989.28    171.93 o 
  -2   1   1    14906.75    13883.40    378.12 o 
  -1   1   1    13120.20     7465.65    393.67 o 
   0   1   1    28117.86    28741.97   1144.61 o 
   1   1   1     2941.06     3163.99     54.64 o 
   2   1   1    10474.26    11454.43    179.45 o 
   3   1   1    17240.07    17346.26    271.19 o 
   4   1   1      155.21      168.88      4.01 o 
   5   1   1     4473.58     4236.35     67.49 o 
   6   1   1      230.84      273.90      6.07 o 
   7   1   1     4022.73     3871.31     62.42 o 
   8   1   1     3497.78     3432.91     55.80 o 
   9   1   1      109.45       83.99      5.51 o 
  10   1   1     3818.55     3786.86     76.52 o 
  11   1   1      299.15      309.07     11.02 o 
  12   1   1     3121.42     3068.48     63.78 o 
  13   1   1        3.23        2.51      4.29 o 
  14   1   1      379.64      398.28     16.77 o 
  15   1   1     1021.46     1053.40     26.87 o 
  16   1   1       20.19       19.99      6.13 o 
  17   1   1       29.75       23.22      6.24 o 
 -17   2   1      120.85      117.87     14.73 o 
 -16   2   1      841.12      826.68     35.21 o 
 -15   2   1        6.99        0.05      6.98 o 
 -14   2   1      219.44      247.37     17.23 o 
 -13   2   1     1283.05     1229.15     30.46 o 
 -12   2   1       17.54       12.46      4.38 o 
 -11   2   1      684.22      712.08     28.48 o 
 -10   2   1      158.36      168.33      7.61 o 
  -9   2   1     4148.30     3925.01     70.18 o 
  -8   2   1      163.14      166.82      6.95 o 
  -7   2   1      147.85      159.11      5.63 o 
  -6   2   1    12158.36    12491.37    212.89 o 
  -5   2   1      530.56      556.75     10.25 o 
  -4   2   1     2827.01     3109.92     54.22 o 
  -3   2   1      493.96      510.37      9.70 o 
  -2   2   1    18439.95    18277.83    556.58 o 
  -1   2   1      212.32      208.10      4.83 o 
   0   2   1      769.46      869.77     14.13 o 
   1   2   1    20726.54    21173.29    404.71 o 
   2   2   1       28.26       23.02      1.70 o 
   3   2   1       33.72       30.60      1.54 o 
   4   2   1     1630.10     1651.92     32.67 o 
   5   2   1       26.13       22.67      2.31 o 
   6   2   1     1021.44     1069.10     18.51 o 
   7   2   1      180.58      252.65      5.95 o 
   8   2   1      471.02      437.47     10.43 o 
   9   2   1       77.14       77.42      4.21 o 
  10   2   1     1639.47     1548.10     34.04 o 
  11   2   1      925.61      850.38     21.20 o 
  12   2   1      302.73      284.54     14.75 o 
  13   2   1       30.46       28.58      5.09 o 
  14   2   1     1017.94      978.67     29.35 o 
  15   2   1        2.58       11.56      5.34 o 
  16   2   1        6.49        6.99      5.47 o 
  17   2   1      140.41      128.14     11.11 o 
 -17   3   1       65.94       47.67     12.60 o 
 -16   3   1      197.43      229.71     13.53 o 
 -15   3   1      125.74      137.03     10.59 o 
 -14   3   1      465.03      459.99     21.18 o 
 -13   3   1      750.86      690.55     22.87 o 
 -12   3   1      339.00      301.48     17.00 o 
 -11   3   1     3366.08     3235.87     83.16 o 
 -10   3   1       57.44       78.87      6.97 o 
  -9   3   1      209.79      206.28      7.18 o 
  -8   3   1     2382.24     2346.52     43.12 o 
  -7   3   1     5836.02     6366.16    111.20 o 
  -6   3   1      595.30      641.28     13.45 o 
  -5   3   1       41.17       50.58      2.03 o 
  -4   3   1       95.44      105.40      3.17 o 
  -3   3   1      221.65      242.94      4.93 o 
  -2   3   1       48.06       54.51      3.11 o 
  -1   3   1     4079.19     4616.48     79.52 o 
   0   3   1    11240.10    11836.07    203.55 o 
   1   3   1    14666.24    15910.56    272.23 o 
   2   3   1     8704.80     9229.13    155.91 o 
   3   3   1     4726.75     5042.16     79.64 o 
   4   3   1      741.50      777.96     14.73 o 
   5   3   1       48.68       41.91      1.94 o 
   6   3   1      100.69       95.96      3.14 o 
   7   3   1       11.67        6.17      2.81 o 
   8   3   1      587.24      587.14     13.10 o 
   9   3   1      527.69      502.26     12.02 o 
  10   3   1     1424.79     1375.08     27.25 o 
  11   3   1      154.62      144.93      7.35 o 
  12   3   1      101.59      102.01      8.65 o 
  13   3   1      270.66      248.07     10.41 o 
  14   3   1        8.33       10.84      5.14 o 
  15   3   1       42.24       39.20      6.16 o 
  16   3   1        3.41       -1.44      6.16 o 
  17   3   1        5.56       11.79      7.35 o 
 -17   4   1       21.88       15.61     10.99 o 
 -16   4   1     1062.93     1022.41     32.00 o 
 -15   4   1        5.47        5.28      6.81 o 
 -14   4   1      460.75      499.92     24.16 o 
 -13   4   1     2966.05     2816.39     69.62 o 
 -12   4   1       25.49        9.85      4.85 o 
 -11   4   1     2139.71     2210.78     47.13 o 
 -10   4   1     1094.84     1170.96     23.87 o 
  -9   4   1    11443.97    11354.34    211.25 o 
  -8   4   1      360.68      382.20     13.02 o 
  -7   4   1        3.92        8.52      2.46 o 
  -6   4   1    12480.84    12015.33    207.06 o 
  -5   4   1      105.26      127.50      3.58 o 
  -4   4   1      707.01      683.51     13.34 o 
  -3   4   1     1000.12      969.77     16.36 o 
  -2   4   1     2945.12     2915.14     47.91 o 
  -1   4   1     1115.22     1318.92     26.11 o 
   0   4   1      557.26      641.76     12.12 o 
   1   4   1    39250.91    39364.75    750.33 o 
   2   4   1      660.36      704.85     12.15 o 
   3   4   1      222.09      227.09      4.86 o 
   4   4   1     1656.05     1545.14     34.94 o 
   5   4   1     6716.04     7108.52    160.92 o 
   6   4   1     1290.53     1249.73     21.45 o 
   7   4   1     5017.44     5115.17     89.89 o 
   8   4   1     3294.43     3249.97     58.53 o 
   9   4   1      128.87      139.22      5.73 o 
  10   4   1     1601.34     1624.85     31.53 o 
  11   4   1     1392.07     1368.60     31.14 o 
  12   4   1       30.98       28.05      4.85 o 
  13   4   1      211.87      205.02     10.41 o 
  14   4   1      569.53      579.09     17.57 o 
  15   4   1        2.83        6.47      6.22 o 
  16   4   1       30.16       25.27      7.37 o 
  17   4   1      424.67      397.54     18.13 o 
 -17   5   1       30.32       33.83     13.33 o 
 -16   5   1        0.68        9.89      7.61 o 
 -15   5   1       96.55       83.51     14.37 o 
 -14   5   1      169.01      155.54     11.04 o 
 -13   5   1        2.27        5.28      6.41 o 
 -12   5   1       31.38       20.99      6.04 o 
 -11   5   1       91.93       91.88     11.47 o 
 -10   5   1       12.33        7.39      3.30 o 
  -9   5   1       94.48       95.18      5.23 o 
  -8   5   1      647.12      632.73     14.22 o 
  -7   5   1      261.22      326.78     10.87 o 
  -6   5   1      256.00      230.40      9.07 o 
  -5   5   1      314.21      337.70      7.65 o 
  -4   5   1       12.40        6.02      2.79 o 
  -3   5   1       13.77        4.61      1.73 o 
  -2   5   1     1840.01     1889.30     30.64 o 
  -1   5   1      674.59      762.67     14.27 o 
   0   5   1       96.43       98.99      3.14 o 
   1   5   1    10576.00    11153.48    191.34 o 
   2   5   1     1316.82     1261.22     20.96 o 
   3   5   1      127.45      134.70      3.69 o 
   4   5   1      601.87      620.37     11.40 o 
   5   5   1     2758.36     2845.49     46.16 o 
   6   5   1      344.69      380.95     13.06 o 
   7   5   1     4065.41     4318.39     76.47 o 
   8   5   1     1349.67     1341.44     26.13 o 
   9   5   1       35.10       29.03      5.49 o 
  10   5   1      185.81      179.14      6.81 o 
  11   5   1       13.29       20.08      4.34 o 
  12   5   1      813.12      816.38     26.38 o 
  13   5   1        2.38       -4.03      4.03 o 
  14   5   1      129.33      134.02      8.39 o 
  15   5   1      447.09      429.78     17.88 o 
  16   5   1       18.26       14.46      7.29 o 
 -16   6   1      164.98      168.79     16.30 o 
 -15   6   1       24.00       16.41      7.60 o 
 -14   6   1      100.19      111.42     11.03 o 
 -13   6   1      388.70      435.18     17.61 o 
 -12   6   1       16.79       24.60      9.32 o 
 -11   6   1       88.35       90.27      6.47 o 
 -10   6   1       80.96       85.34      6.34 o 
  -9   6   1     3651.50     3581.89     64.67 o 
  -8   6   1      227.21      237.89      7.70 o 
  -7   6   1      447.63      436.95     11.66 o 
  -6   6   1     9415.36     9258.04    146.26 o 
  -5   6   1      635.51      661.06     12.32 o 
  -4   6   1     1906.60     2039.11     36.67 o 
  -3   6   1      651.34      613.75     17.30 o 
  -2   6   1     2874.63     2736.22     44.02 o 
  -1   6   1      252.84      245.44      5.59 o 
   0   6   1     1999.36     2015.97     36.00 o 
   1   6   1    17602.76    17825.32    305.35 o 
   2   6   1     1579.39     1657.94     27.21 o 
   3   6   1     3687.47     3652.25     58.47 o 
   4   6   1    11157.99    11289.01    177.46 o 
   5   6   1     1504.68     1393.25     23.68 o 
   6   6   1     3303.73     3371.31     54.67 o 
   7   6   1     2269.91     2195.84     40.39 o 
   8   6   1     1218.76     1307.27     28.44 o 
   9   6   1      268.91      269.14      8.32 o 
  10   6   1      893.21      887.00     19.16 o 
  11   6   1      623.20      604.82     14.71 o 
  12   6   1      234.88      230.94     21.57 o 
  13   6   1       56.39       30.92      8.08 o 
  14   6   1      410.03      427.79     43.42 o 
  15   6   1      138.97      152.30     11.26 o 
  16   6   1       26.30       17.00      7.47 o 
 -16   7   1       39.26       33.18      8.72 o 
 -15   7   1      148.67      160.51     14.84 o 
 -14   7   1       22.93       20.14      7.21 o 
 -13   7   1      105.79      111.24      9.83 o 
 -12   7   1        6.79       -1.55      6.31 o 
 -11   7   1      849.39      848.65     21.69 o 
 -10   7   1     1728.80     1713.25     33.38 o 
  -9   7   1        3.42       10.05      3.35 o 
  -8   7   1      557.63      539.84     14.10 o 
  -7   7   1     2572.32     2604.77     47.52 o 
  -6   7   1      809.07      792.69     14.73 o 
  -5   7   1      315.38      309.78      8.94 o 
  -4   7   1     5260.14     5318.47    109.16 o 
  -3   7   1     1441.10     1421.69     23.83 o 
  -2   7   1     1181.17     1267.76     21.30 o 
  -1   7   1      469.03      490.01      9.07 o 
   0   7   1     5698.65     5742.75     99.72 o 
   1   7   1     7115.62     7539.68    130.13 o 
   2   7   1      764.12      861.48     14.98 o 
   3   7   1     2252.11     2124.09     34.82 o 
   4   7   1      494.18      575.25     10.95 o 
   5   7   1     5718.23     5624.25     89.68 o 
   6   7   1      235.99      249.50      6.27 o 
   7   7   1     3715.79     3430.26     73.11 o 
   8   7   1     5196.83     4979.89    114.15 o 
   9   7   1       73.90       63.02      6.44 o 
  10   7   1      656.15      640.23     26.49 o 
  11   7   1        0.94        1.05      2.59 o 
  12   7   1     1882.15     1907.65     49.18 o 
  13   7   1      124.50      125.58     10.56 o 
  14   7   1      491.81      505.37     19.32 o 
  15   7   1      824.39      861.97     57.87 o 
  16   7   1       34.63       46.19     10.66 o 
 -16   8   1       41.46       33.85      8.78 o 
 -15   8   1      339.58      315.52     15.90 o 
 -14   8   1       35.69       33.71      7.43 o 
 -13   8   1        8.78        9.04      6.44 o 
 -12   8   1      537.11      519.31     25.79 o 
 -11   8   1       37.77       54.96      6.05 o 
 -10   8   1      218.07      214.34     10.66 o 
  -9   8   1      183.57      185.39      6.99 o 
  -8   8   1      452.46      439.78     12.31 o 
  -7   8   1       61.76       77.71      4.48 o 
  -6   8   1       49.56       76.82      3.46 o 
  -5   8   1      712.22      624.53     12.03 o 
  -4   8   1       12.41       10.20      2.34 o 
  -3   8   1     2039.57     2121.70     43.52 o 
  -2   8   1      111.43      152.83      4.10 o 
  -1   8   1      313.73      328.03      7.61 o 
   0   8   1       61.34       34.83      3.14 o 
   1   8   1      606.10      621.99     12.70 o 
   2   8   1     3908.94     4156.03     66.44 o 
   3   8   1      403.68      359.61      7.51 o 
   4   8   1      109.00      138.99      4.89 o 
   5   8   1      542.51      529.01     10.53 o 
   6   8   1      250.83      247.99      6.41 o 
   7   8   1      577.96      542.39     14.65 o 
   8   8   1      148.04      174.04      7.42 o 
   9   8   1       11.32        5.51      3.35 o 
  10   8   1      483.82      418.87     18.12 o 
  11   8   1       25.51       15.96      5.30 o 
  12   8   1       15.05       21.68      4.93 o 
  13   8   1       11.68        3.73      5.26 o 
  14   8   1       43.28       50.74      7.73 o 
  15   8   1      228.42      248.47     13.89 o 
  16   8   1       33.49       33.32      8.22 o 
 -15   9   1      355.36      368.15     25.38 o 
 -14   9   1      431.21      498.73     22.73 o 
 -13   9   1      905.06      870.77     27.45 o 
 -12   9   1        1.43        0.11      5.10 o 
 -11   9   1     1578.97     1605.00     41.83 o 
 -10   9   1      379.61      357.28     15.29 o 
  -9   9   1      221.50      221.79      9.32 o 
  -8   9   1     2168.82     2177.68     40.94 o 
  -7   9   1     1017.28     1083.48     22.01 o 
  -6   9   1      601.15      627.31     13.97 o 
  -5   9   1      264.56      286.29      7.00 o 
  -4   9   1     1164.95     1045.56     18.51 o 
  -3   9   1       16.00       12.20      2.05 o 
  -2   9   1      143.40      188.45      5.79 o 
  -1   9   1     2976.34     2924.59     52.12 o 
   0   9   1     4329.81     4303.07     75.68 o 
   1   9   1     1304.16     1260.24     23.84 o 
   2   9   1      145.89      184.35      6.10 o 
   3   9   1     5021.67     4923.53     78.69 o 
   4   9   1      215.76      202.93      5.42 o 
   5   9   1     2583.43     2526.06     41.67 o 
   6   9   1      211.43      197.08      6.50 o 
   7   9   1     3279.54     3236.41     65.68 o 
   8   9   1     3838.29     3725.13     75.46 o 
   9   9   1      576.69      605.97     16.34 o 
  10   9   1        8.00        7.95      3.07 o 
  11   9   1      962.33      914.52     23.91 o 
  12   9   1     2730.21     2748.22     58.81 o 
  13   9   1       25.46       23.20      6.68 o 
  14   9   1       19.96       21.06      7.11 o 
  15   9   1      765.57      786.56     73.01 o 
 -15  10   1       25.85       21.57      9.95 o 
 -14  10   1      417.12      432.25     22.10 o 
 -13  10   1      600.52      658.56     27.87 o 
 -12  10   1      188.48      173.71     11.65 o 
 -11  10   1      853.41      822.01     21.76 o 
 -10  10   1       12.77        3.62      4.64 o 
  -9  10   1      641.66      632.01     17.30 o 
  -8  10   1      966.25      953.29     20.22 o 
  -7  10   1     1503.78     1506.76     29.28 o 
  -6  10   1     2210.50     2200.80     40.80 o 
  -5  10   1     1057.73     1025.53     20.54 o 
  -4  10   1        7.73       10.13      2.33 o 
  -3  10   1      328.86      310.16      9.14 o 
  -2  10   1     1046.21     1008.84     21.96 o 
  -1  10   1       61.38       50.04      3.54 o 
   0  10   1      463.79      473.54     10.55 o 
   1  10   1     3562.16     3577.96     63.58 o 
   2  10   1     1725.94     1628.04     33.78 o 
   3  10   1      158.15      159.65      5.55 o 
   4  10   1      199.99      175.14      5.96 o 
   5  10   1      153.03      136.70      7.72 o 
   6  10   1       12.32       14.29      3.30 o 
   7  10   1       78.97       75.30      8.60 o 
   8  10   1     1406.99     1442.77     37.20 o 
   9  10   1        1.77        1.81      3.01 o 
  10  10   1      491.48      506.99     21.33 o 
  11  10   1      193.24      178.05      8.70 o 
  12  10   1      125.68      140.49      9.65 o 
  13  10   1      119.68      107.97     11.14 o 
  14  10   1      182.10      142.86     13.25 o 
  15  10   1        1.43        7.57      8.82 o 
 -15  11   1       12.38       -8.78     11.41 o 
 -14  11   1       58.02       63.63     15.29 o 
 -13  11   1       40.29       46.96     12.50 o 
 -12  11   1        2.94       -3.96      5.45 o 
 -11  11   1      921.35      970.54     28.51 o 
 -10  11   1        7.80       -0.13      5.05 o 
  -9  11   1        2.99       -2.71      4.75 o 
  -8  11   1      794.29      803.68     29.45 o 
  -7  11   1        3.64        3.97      4.10 o 
  -6  11   1      120.93      145.67     14.43 o 
  -5  11   1       73.12       76.79      6.90 o 
  -4  11   1     2401.92     2364.30     48.69 o 
  -3  11   1       15.58       29.66      3.56 o 
  -2  11   1      164.33      183.68      8.38 o 
  -1  11   1     4700.00     4801.47     95.08 o 
   0  11   1      366.13      328.16     10.03 o 
   1  11   1     1688.32     1798.04     37.95 o 
   2  11   1     1027.48     1000.29     41.37 o 
   3  11   1     1769.38     1665.82     35.55 o 
   4  11   1      142.34      132.81      7.75 o 
   5  11   1      647.00      623.08     17.87 o 
   6  11   1      989.78     1005.78     23.16 o 
   7  11   1      489.28      511.92     16.44 o 
   8  11   1      445.91      426.64     16.29 o 
   9  11   1     1221.64     1313.38     35.01 o 
  10  11   1      169.36      182.70      8.51 o 
  11  11   1        1.01        1.01      4.37 o 
  12  11   1      344.38      334.99     14.75 o 
  13  11   1      154.33      155.47     13.32 o 
  14  11   1        0.02        5.56      8.22 o 
 -14  12   1       14.35       11.67     13.38 o 
 -13  12   1      844.07      867.71     48.55 o 
 -12  12   1       56.67       49.86      9.73 o 
 -11  12   1      393.66      409.95     20.30 o 
 -10  12   1        1.45       -2.86     12.32 o 
  -9  12   1      660.39      683.05     26.86 o 
  -8  12   1        8.80        8.34      6.76 o 
  -7  12   1      201.13      203.00     13.01 o 
  -6  12   1     5123.99     5016.79    115.16 o 
  -5  12   1        2.79        4.68      3.15 o 
  -4  12   1      400.50      387.71     11.45 o 
  -3  12   1     1136.31     1099.03     24.94 o 
  -2  12   1     4231.79     4040.63    133.64 o 
  -1  12   1      176.78      175.83      7.45 o 
   0  12   1      140.22      151.90      6.88 o 
   1  12   1     4520.29     4398.12     87.79 o 
   2  12   1      221.50      221.50      8.57 o 
   3  12   1     2032.92     2036.73     42.91 o 
   4  12   1     1004.62      942.56     26.00 o 
   5  12   1      849.14      763.91     21.81 o 
   6  12   1      365.71      360.40     13.33 o 
   7  12   1       30.29       27.05      8.03 o 
   8  12   1      645.85      572.61     23.34 o 
   9  12   1      887.28      866.10     51.97 o 
  10  12   1     1125.51     1124.65     31.34 o 
  11  12   1      242.03      236.01     15.06 o 
  12  12   1       46.23       66.56     20.63 o 
  13  12   1      149.24      141.67     19.94 o 
  14  12   1      484.17      548.88     38.12 o 
 -14  13   1        4.66       19.99     12.86 o 
 -13  13   1        7.37        6.48      8.85 o 
 -12  13   1       36.60       38.73      9.55 o 
 -11  13   1      268.70      253.01     16.33 o 
 -10  13   1      135.24      111.13     11.45 o 
  -9  13   1        0.09        1.44      6.59 o 
  -8  13   1        9.68        0.61      6.64 o 
  -7  13   1      188.05      198.38     13.15 o 
  -6  13   1      215.07      221.94     10.64 o 
  -5  13   1      230.56      246.96     15.00 o 
  -4  13   1      372.04      384.34     11.70 o 
  -3  13   1        9.42        6.67      3.43 o 
  -2  13   1      115.51      107.25      6.08 o 
  -1  13   1      656.06      660.22     17.01 o 
   0  13   1     1024.14      986.03     23.26 o 
   1  13   1      152.48      149.55      7.07 o 
   2  13   1      677.79      663.20     17.14 o 
   3  13   1      440.57      429.21     12.62 o 
   4  13   1      726.02      692.16     17.65 o 
   5  13   1      152.40      153.20     11.06 o 
   6  13   1     1232.73     1188.74     31.82 o 
   7  13   1      645.81      600.10     43.51 o 
   8  13   1      143.78      120.78     10.52 o 
   9  13   1      383.27      383.50     15.10 o 
  10  13   1        4.37       -0.99      7.05 o 
  11  13   1        3.02       -2.67      6.77 o 
  12  13   1       12.35       27.68     11.34 o 
  13  13   1      356.12      338.91     20.06 o 
 -13  14   1      386.23      415.69     22.43 o 
 -12  14   1       73.68       77.57     15.83 o 
 -11  14   1      200.42      197.90     15.32 o 
 -10  14   1      131.34      119.20     11.98 o 
  -9  14   1      984.43      977.14     35.85 o 
  -8  14   1       75.82       83.99     10.00 o 
  -7  14   1      388.55      365.58     18.41 o 
  -6  14   1     1228.63     1286.46     43.39 o 
  -5  14   1     2072.44     2071.59     51.22 o 
  -4  14   1        1.83        8.47      3.81 o 
  -3  14   1      300.78      309.62     11.58 o 
  -2  14   1     3131.94     3077.05     74.55 o 
  -1  14   1       35.98       39.17      4.81 o 
   0  14   1      449.31      455.77     13.41 o 
   1  14   1      185.88      195.25      8.33 o 
   2  14   1      285.73      261.86      9.81 o 
   3  14   1      712.86      662.00     17.36 o 
   4  14   1       79.25       84.96      5.89 o 
   5  14   1      804.59      761.24     27.36 o 
   6  14   1      236.18      225.09     11.12 o 
   7  14   1      526.91      538.44     23.09 o 
   8  14   1      443.26      433.46     20.76 o 
   9  14   1        6.05       -1.85      6.61 o 
  10  14   1      513.83      559.70     25.02 o 
  11  14   1       27.86       21.24     13.92 o 
  12  14   1      378.82      362.70     20.38 o 
  13  14   1      226.47      255.41     26.26 o 
 -12  15   1       48.87       35.02     10.52 o 
 -11  15   1      136.21      151.29     19.42 o 
 -10  15   1       12.50        7.95      8.27 o 
  -9  15   1      139.69      124.98     12.69 o 
  -8  15   1        8.80        1.51      7.69 o 
  -7  15   1     1098.76     1105.07     39.38 o 
  -6  15   1      105.56       86.50      9.94 o 
  -5  15   1       45.55       49.38      8.46 o 
  -4  15   1     1416.89     1320.25     43.46 o 
  -3  15   1       39.55       35.32      4.98 o 
  -2  15   1        2.13       -0.59      3.74 o 
  -1  15   1      215.67      226.67      9.44 o 
   0  15   1      788.20      766.21     19.73 o 
   1  15   1      167.33      170.00     10.57 o 
   2  15   1       96.38      100.03      9.96 o 
   3  15   1      388.49      385.61     12.47 o 
   4  15   1      336.48      323.23     11.70 o 
   5  15   1       95.94       85.65      7.65 o 
   6  15   1       76.59       62.07      7.01 o 
   7  15   1      716.65      726.81     28.83 o 
   8  15   1      206.85      249.26     22.57 o 
   9  15   1       51.90       51.11      9.41 o 
  10  15   1      347.39      358.16     19.92 o 
  11  15   1        0.13       -7.58      7.58 o 
  12  15   1      320.02      353.35     20.31 o 
 -11  16   1       18.01        7.99     10.92 o 
 -10  16   1       51.83       61.91     10.75 o 
  -9  16   1       62.58       77.76     11.17 o 
  -8  16   1       50.55       64.34     16.40 o 
  -7  16   1      313.81      313.91     17.99 o 
  -6  16   1       41.44       43.25     12.50 o 
  -5  16   1      463.47      472.27     21.71 o 
  -4  16   1      796.56      739.93     28.85 o 
  -3  16   1      285.54      274.56     13.17 o 
  -2  16   1       86.39       96.20      7.33 o 
  -1  16   1       58.89       72.25      6.03 o 
   0  16   1      183.37      177.03      8.57 o 
   1  16   1       35.68       33.17      5.38 o 
   2  16   1     1490.89     1369.08     36.08 o 
   3  16   1      154.93      164.39     13.21 o 
   4  16   1      360.43      335.10     13.95 o 
   5  16   1      811.33      825.75     24.91 o 
   6  16   1       84.18       67.93      7.76 o 
   7  16   1      170.51      174.68     18.31 o 
   8  16   1       11.25       16.53      7.80 o 
   9  16   1       19.24       11.69      8.56 o 
  10  16   1      280.85      290.88     29.29 o 
  11  16   1       14.05       11.77      9.07 o 
 -10  17   1        1.69       -7.13      7.92 o 
  -9  17   1      134.91      135.94     13.77 o 
  -8  17   1      422.70      442.05     46.92 o 
  -7  17   1      425.72      395.42     20.82 o 
  -6  17   1       32.51       29.02      8.91 o 
  -5  17   1      121.93      105.21     11.26 o 
  -4  17   1      882.08      850.18     32.58 o 
  -3  17   1       18.38        7.26      7.49 o 
  -2  17   1      107.78       98.45      7.01 o 
  -1  17   1      697.85      726.31     19.73 o 
   0  17   1      419.58      416.09     17.88 o 
   1  17   1       80.73       78.13     11.60 o 
   2  17   1       68.04       76.67      8.02 o 
   3  17   1      979.06      935.16     27.49 o 
   4  17   1       32.72       28.79      6.27 o 
   5  17   1      273.79      255.02     12.78 o 
   6  17   1      213.46      228.20     12.11 o 
   7  17   1      350.53      347.25     30.32 o 
   8  17   1      110.21      121.82     12.69 o 
   9  17   1       57.02       44.66     21.87 o 
  10  17   1      214.51      231.20     32.36 o 
  -9  18   1       53.22       52.88     10.83 o 
  -8  18   1       37.84       31.92      9.93 o 
  -7  18   1       39.82       37.20      9.71 o 
  -6  18   1       84.04      108.16     12.56 o 
  -5  18   1       31.09       30.47     11.72 o 
  -4  18   1       52.29       46.74      9.92 o 
  -3  18   1       15.74       12.18     13.02 o 
  -2  18   1        1.21       -3.61      4.46 o 
  -1  18   1        9.18        4.17      4.79 o 
   0  18   1       52.76       68.70      6.76 o 
   1  18   1      313.09      317.04     12.30 o 
   2  18   1        9.52        6.14      4.92 o 
   3  18   1       45.98       47.10      7.13 o 
   4  18   1       33.60       30.74      6.64 o 
   5  18   1       12.02       12.30      6.25 o 
   6  18   1        0.00       -2.85      9.01 o 
   7  18   1       65.01       65.22     11.07 o 
   8  18   1        0.26       -2.44      7.91 o 
   9  18   1       43.29       32.71     10.26 o 
  -8  19   1      169.33      159.99     32.15 o 
  -7  19   1      127.03      114.16     20.92 o 
  -6  19   1       52.01       42.03     10.86 o 
  -5  19   1       21.97       20.60      9.10 o 
  -4  19   1     1134.32     1164.26     42.35 o 
  -3  19   1       12.58       15.63      8.64 o 
  -2  19   1        0.53       -0.74      6.05 o 
  -1  19   1      949.45     1013.07     28.53 o 
   0  19   1       50.46       58.79      6.84 o 
   1  19   1       23.07       21.55      5.62 o 
   2  19   1       47.29       52.11      6.68 o 
   3  19   1      267.82      277.17     13.43 o 
   4  19   1       15.52       21.74      6.66 o 
   5  19   1        1.11       -2.08      7.38 o 
   6  19   1      297.67      272.11     17.84 o 
   7  19   1        6.23       -5.71      8.24 o 
   8  19   1        6.10        4.08      8.52 o 
  -6  20   1      104.89      104.73     13.42 o 
  -5  20   1       16.40       11.88      9.32 o 
  -4  20   1        0.63        2.22      8.50 o 
  -3  20   1       50.36       52.18     11.12 o 
  -2  20   1      430.10      456.97     19.68 o 
  -1  20   1       78.96       87.99      9.56 o 
   0  20   1       18.11        9.97      5.80 o 
   1  20   1      246.53      245.34     11.56 o 
   2  20   1       37.15       24.56      6.88 o 
   3  20   1       41.21       31.81      7.48 o 
   4  20   1        6.77        0.76      6.52 o 
   5  20   1      126.90      142.88     15.49 o 
   6  20   1       19.06       12.07      9.45 o 
  -4  21   1      100.96      107.69     13.59 o 
  -3  21   1        8.32        6.17     12.63 o 
  -2  21   1       16.92        0.47     12.40 o 
  -1  21   1       77.88       68.28     10.04 o 
   0  21   1       57.79       57.37     10.09 o 
   1  21   1       18.87       18.87      6.42 o 
   2  21   1        8.46        9.00      6.94 o 
   3  21   1       65.69       78.69      9.36 o 
   4  21   1        0.40        6.88     10.38 o 
 -17   0   2      197.92      154.33     24.38 o 
 -16   0   2       26.29       16.99     14.46 o 
 -15   0   2     2539.12     2336.19    107.07 o 
 -14   0   2        5.69        7.23     13.38 o 
 -13   0   2     1590.31     1464.44     47.72 o 
 -12   0   2      630.06      668.44     25.63 o 
 -11   0   2       46.17       47.66      6.83 o 
 -10   0   2      586.78      610.22     23.68 o 
  -9   0   2      423.66      452.59     17.86 o 
  -8   0   2     6793.92     6460.61    145.75 o 
  -7   0   2        7.28        4.72      2.62 o 
  -6   0   2     6527.08     7444.95    202.76 o 
  -5   0   2    21818.80    22139.13    489.42 o 
  -4   0   2     3474.15     3608.57    155.73 o 
  -3   0   2    42083.75    41562.95   1796.51 o 
  -2   0   2    52350.38    47442.21   4086.84 o 
  -1   0   2     5129.44     5386.80    137.14 o 
   0   0   2    13872.24    15674.49    975.29 o 
   1   0   2      707.59      909.68     21.28 o 
   2   0   2     6144.53     6087.55    226.73 o 
   3   0   2      169.12      173.81      5.58 o 
   4   0   2     2325.72     2268.63     54.99 o 
   5   0   2     1169.45     1056.00     26.08 o 
   6   0   2       38.38       33.25      3.09 o 
   7   0   2     2772.84     3079.25     71.11 o 
   8   0   2     5270.97     5175.16    117.60 o 
   9   0   2       17.76       13.11      4.68 o 
  10   0   2      170.39      165.37     10.66 o 
  11   0   2     2107.13     2135.35     64.90 o 
  12   0   2     6756.20     6519.04    183.18 o 
  13   0   2      948.73      942.76     33.96 o 
  14   0   2       58.49       49.21      8.96 o 
  15   0   2     1835.99     1761.28     79.51 o 
  16   0   2      383.62      372.72     20.48 o 
  17   0   2        3.55        6.68      8.40 o 
 -17   1   2       18.32        1.36     11.43 o 
 -16   1   2      150.91      136.84     15.54 o 
 -15   1   2       16.47       44.23     11.54 o 
 -14   1   2        4.49       -0.67      9.05 o 
 -13   1   2       62.02       88.84      8.84 o 
 -12   1   2       25.75       33.82      5.15 o 
 -11   1   2        0.23        3.81      3.56 o 
 -10   1   2      241.23      281.48     10.21 o 
  -9   1   2      286.56      273.41      8.06 o 
  -8   1   2       50.26       31.26      2.71 o 
  -7   1   2       38.33       51.46      2.72 o 
  -6   1   2     3814.61     4085.81     88.12 o 
  -5   1   2     6810.18     7366.08    148.38 o 
  -4   1   2    11230.06    12418.81    194.60 o 
  -3   1   2    13039.40    13938.53    218.17 o 
  -2   1   2     3306.63     3418.51     66.85 o 
  -1   1   2       14.86       23.05      1.36 o 
   0   1   2      247.24      292.52      6.00 o 
   1   1   2    18149.90    19513.54    304.91 o 
   2   1   2      695.90      722.25     12.33 o 
   3   1   2      325.68      325.81      7.75 o 
   4   1   2     2132.65     2166.26     35.19 o 
   5   1   2     1239.99     1334.78     22.59 o 
   6   1   2       27.20       49.75      2.79 o 
   7   1   2       18.86       18.28      1.93 o 
   8   1   2      531.62      551.05     11.12 o 
   9   1   2      264.98      261.47      7.75 o 
  10   1   2       95.05       91.30      7.01 o 
  11   1   2       74.93       81.39      8.17 o 
  12   1   2       19.88       41.05      5.59 o 
  13   1   2      162.96      155.11      8.51 o 
  14   1   2       13.54        8.21      4.96 o 
  15   1   2        2.66       12.07      5.41 o 
  16   1   2       14.44       23.70      6.13 o 
  17   1   2       40.93       38.42      7.02 o 
 -17   2   2       92.14       54.17     13.97 o 
 -16   2   2       36.99       17.27     20.74 o 
 -15   2   2     1834.18     1779.14     60.71 o 
 -14   2   2       13.12        8.65      6.54 o 
 -13   2   2      466.98      452.22     17.59 o 
 -12   2   2     2358.11     2422.04     60.59 o 
 -11   2   2      704.84      635.84     17.12 o 
 -10   2   2       84.57      105.07      6.20 o 
  -9   2   2      270.81      267.39      8.78 o 
  -8   2   2     4114.09     3956.09     64.05 o 
  -7   2   2      633.24      731.69     13.53 o 
  -6   2   2      101.49       84.70      3.12 o 
  -5   2   2     5602.75     5700.07     90.17 o 
  -4   2   2     6370.72     6732.23    105.89 o 
  -3   2   2    12972.33    13806.55    297.40 o 
  -2   2   2    10664.52    11142.06    561.19 o 
  -1   2   2     3277.13     3624.65     81.92 o 
   0   2   2     2689.21     2835.91     49.43 o 
   1   2   2    31153.37    30700.91   1065.84 o 
   2   2   2        9.35       11.37      2.98 o 
   3   2   2     4780.44     4795.83     75.97 o 
   4   2   2     1602.40     1670.83     27.55 o 
   5   2   2      120.05      164.77      4.93 o 
   6   2   2      691.23      779.56     14.17 o 
   7   2   2       59.76       69.58      3.34 o 
   8   2   2     3597.29     3664.53     65.58 o 
   9   2   2      172.55      164.72      7.38 o 
  10   2   2      224.29      209.67      8.54 o 
  11   2   2     2814.39     2818.98     58.83 o 
  12   2   2      710.95      690.26     18.77 o 
  13   2   2      472.52      477.67     15.16 o 
  14   2   2        1.51       -4.56      4.56 o 
  15   2   2      324.71      331.85     12.98 o 
  16   2   2      273.95      239.98     11.34 o 
  17   2   2       62.83       78.28      7.85 o 
 -17   3   2      241.85      196.95     19.11 o 
 -16   3   2      341.97      366.43     22.61 o 
 -15   3   2        4.65       10.65     10.60 o 
 -14   3   2       63.38       55.85     11.91 o 
 -13   3   2     2237.75     2173.02     69.85 o 
 -12   3   2       10.58        9.55      7.61 o 
 -11   3   2      159.41       92.41     11.69 o 
 -10   3   2     2247.82     2236.54     47.20 o 
  -9   3   2     2355.62     2448.77     50.88 o 
  -8   3   2     1582.22     1531.92     32.88 o 
  -7   3   2     1679.25     1786.40     32.94 o 
  -6   3   2    16171.81    16803.39    289.53 o 
  -5   3   2     3708.46     3922.55     76.66 o 
  -4   3   2        9.70       12.80      3.45 o 
  -3   3   2      882.70      785.90     16.60 o 
  -2   3   2     3243.08     3493.33     61.07 o 
  -1   3   2    10687.98    10991.10    198.05 o 
   0   3   2    15062.01    15124.73    494.71 o 
   1   3   2    50754.14    50987.64    977.49 o 
   2   3   2      100.00      157.73      3.74 o 
   3   3   2     4083.97     4216.61     73.32 o 
   4   3   2     7051.28     6913.47    148.82 o 
   5   3   2       47.68       42.30      2.14 o 
   6   3   2    16607.81    16416.67    257.36 o 
   7   3   2      484.36      572.83     11.18 o 
   8   3   2     1075.32      993.26     20.10 o 
   9   3   2     3960.80     3891.59     69.89 o 
  10   3   2      120.62      128.96      5.68 o 
  11   3   2      236.44      236.56     10.74 o 
  12   3   2      155.84      165.79      8.41 o 
  13   3   2     1859.97     1791.65     48.11 o 
  14   3   2      175.67      177.73     14.86 o 
  15   3   2        0.39       -1.60      4.96 o 
  16   3   2      158.96      167.70     14.45 o 
 -17   4   2        4.60        5.84     11.89 o 
 -16   4   2        1.29       -6.73     10.24 o 
 -15   4   2      117.22      123.14     10.69 o 
 -14   4   2      209.66      199.09     12.18 o 
 -13   4   2       12.71       11.24      6.78 o 
 -12   4   2      261.02      244.14     12.58 o 
 -11   4   2      294.75      285.06     13.58 o 
 -10   4   2     1586.06     1539.91     30.23 o 
  -9   4   2      323.36      312.70      9.56 o 
  -8   4   2      494.95      536.03     12.47 o 
  -7   4   2      318.55      331.61      7.42 o 
  -6   4   2      167.07      241.89      5.88 o 
  -5   4   2      356.47      398.07      7.91 o 
  -4   4   2     3921.33     4237.37     73.75 o 
  -3   4   2        5.28        8.69      1.09 o 
  -2   4   2       85.59       58.43      2.32 o 
  -1   4   2       28.99       29.98      1.48 o 
   0   4   2      674.45      704.86     12.28 o 
   1   4   2     2174.59     2496.15     43.98 o 
   2   4   2     2045.73     2157.62     38.35 o 
   3   4   2     5647.99     6004.61     94.82 o 
   4   4   2      348.74      411.10      8.11 o 
   5   4   2        9.17        4.31      1.61 o 
   6   4   2      426.28      493.31      9.91 o 
   7   4   2      272.49      275.84      6.58 o 
   8   4   2       61.26       78.84      8.20 o 
   9   4   2      293.93      297.09     12.07 o 
  10   4   2      140.31      152.71      6.56 o 
  11   4   2      194.37      208.89      9.07 o 
  12   4   2      186.17      187.60      8.78 o 
  13   4   2       82.66       96.57      7.20 o 
  14   4   2        1.57       -2.55      4.58 o 
  15   4   2        4.89       -1.79      4.93 o 
  16   4   2       36.52       32.24      6.34 o 
 -16   5   2      111.65      107.25     15.14 o 
 -15   5   2        2.95        0.23      7.04 o 
 -14   5   2       81.38       73.50      9.12 o 
 -13   5   2     1303.16     1248.14     54.68 o 
 -12   5   2       76.72       86.85     10.17 o 
 -11   5   2      186.06      203.34     11.30 o 
 -10   5   2     3938.83     3921.89     80.00 o 
  -9   5   2     1103.21     1057.05     21.80 o 
  -8   5   2     2082.91     2093.96     39.05 o 
  -7   5   2     2848.21     3024.09     54.44 o 
  -6   5   2    15259.20    15785.17    247.92 o 
  -5   5   2     6673.55     6927.03    131.09 o 
  -4   5   2       19.31       22.31      1.74 o 
  -3   5   2      110.50       83.02      2.68 o 
  -2   5   2      561.05      575.87     10.33 o 
  -1   5   2     6107.02     6004.14     94.75 o 
   0   5   2     1755.66     1878.53     33.53 o 
   1   5   2    10139.39    10004.22    160.81 o 
   2   5   2     1746.90     1743.53     28.62 o 
   3   5   2    15468.99    16115.38    252.34 o 
   4   5   2    12911.56    13840.98    217.33 o 
   5   5   2      185.38      242.18      5.80 o 
   6   5   2    10848.58    10696.66    223.62 o 
   7   5   2      624.28      658.62     14.23 o 
   8   5   2       47.21       26.84      3.15 o 
   9   5   2     4718.20     4451.18     79.57 o 
  10   5   2     1077.60     1100.02     22.79 o 
  11   5   2      489.21      459.97     13.97 o 
  12   5   2       42.43       58.57      5.84 o 
  13   5   2      596.12      573.06     34.40 o 
  14   5   2        2.02       -3.20      4.62 o 
  15   5   2       60.48       62.49      7.12 o 
  16   5   2      333.80      359.83     14.25 o 
 -16   6   2        6.45        8.79      9.33 o 
 -15   6   2      344.99      358.63     17.15 o 
 -14   6   2      325.11      313.89     15.21 o 
 -13   6   2       19.24       24.01      7.20 o 
 -12   6   2     1570.08     1535.57     41.47 o 
 -11   6   2      295.98      306.41     11.60 o 
 -10   6   2       58.82       74.88      6.52 o 
  -9   6   2       12.34       28.76      4.75 o 
  -8   6   2     2434.52     2442.97     45.06 o 
  -7   6   2       21.07       26.88      3.42 o 
  -6   6   2        2.06        3.69      1.75 o 
  -5   6   2     6439.79     6344.37    100.66 o 
  -4   6   2       73.00       87.65      3.85 o 
  -3   6   2     1367.63     1430.17     26.19 o 
  -2   6   2      873.50      820.45     17.79 o 
  -1   6   2      119.84      155.77      3.86 o 
   0   6   2      946.28     1035.51     17.57 o 
   1   6   2     6602.33     7120.48    112.33 o 
   2   6   2     3527.13     3631.95     58.16 o 
   3   6   2     2277.89     2396.20     42.81 o 
   4   6   2     1793.23     1803.32     29.93 o 
   5   6   2     5957.33     5951.34     94.68 o 
   6   6   2      760.74      748.01     13.99 o 
   7   6   2      392.97      421.02     10.30 o 
   8   6   2     1172.79     1136.15     25.43 o 
   9   6   2     2673.05     2686.82     49.63 o 
  10   6   2      187.93      200.27      7.50 o 
  11   6   2      321.84      316.32      9.89 o 
  12   6   2      579.19      560.69     17.36 o 
  13   6   2      124.38      147.36      8.69 o 
  14   6   2       81.45       66.36      6.92 o 
  15   6   2      829.65      812.04     22.77 o 
  16   6   2       14.62       15.02      7.23 o 
 -16   7   2       51.55       43.29      9.45 o 
 -15   7   2      300.26      319.22     16.35 o 
 -14   7   2       10.99        2.43      6.66 o 
 -13   7   2      178.67      168.61     11.09 o 
 -12   7   2      268.04      289.19     20.34 o 
 -11   7   2      119.24      143.69      8.28 o 
 -10   7   2     1477.40     1468.41     33.56 o 
  -9   7   2      623.67      627.78     17.22 o 
  -8   7   2        0.28        8.59      4.03 o 
  -7   7   2     1811.37     1800.19     37.74 o 
  -6   7   2      674.70      637.06     13.40 o 
  -5   7   2     4887.56     5222.53     83.45 o 
  -4   7   2      269.52      253.74      9.22 o 
  -3   7   2       19.46       13.30      1.75 o 
  -2   7   2       26.50       43.17      2.44 o 
  -1   7   2      808.86      783.46     13.83 o 
   0   7   2     1732.24     1717.23     28.32 o 
   1   7   2     4826.67     4950.04     84.05 o 
   2   7   2       17.15        7.62      1.53 o 
   3   7   2     1071.06     1008.94     17.59 o 
   4   7   2      253.94      215.74      5.51 o 
   5   7   2        4.19        5.94      1.99 o 
   6   7   2     2790.59     2703.19     44.57 o 
   7   7   2      877.02      883.73     18.24 o 
   8   7   2       12.42        7.67      2.99 o 
   9   7   2      891.49      877.64     21.11 o 
  10   7   2      197.05      192.42      7.40 o 
  11   7   2      171.78      167.66      7.10 o 
  12   7   2        2.48        4.84      4.46 o 
  13   7   2      744.69      722.92     20.13 o 
  14   7   2      170.70      164.71     12.41 o 
  15   7   2       23.18       39.73      8.88 o 
  16   7   2       61.35       79.73     17.81 o 
 -16   8   2        3.92       -8.54      8.54 o 
 -15   8   2      896.99      864.70     28.50 o 
 -14   8   2       43.05       27.92      7.92 o 
 -13   8   2        8.10        8.91      6.95 o 
 -12   8   2     1680.66     1703.16     57.49 o 
 -11   8   2       55.38       59.39      8.64 o 
 -10   8   2      145.06      154.88     10.62 o 
  -9   8   2      258.58      265.49     15.40 o 
  -8   8   2     4921.44     4913.30     98.42 o 
  -7   8   2      729.21      761.69     19.70 o 
  -6   8   2     1433.39     1463.96     25.38 o 
  -5   8   2     3062.36     2893.11     47.34 o 
  -4   8   2      154.60      135.61      4.31 o 
  -3   8   2      864.00      806.49     14.57 o 
  -2   8   2     3439.03     3157.57     55.82 o 
  -1   8   2    15735.46    15986.01    365.12 o 
   0   8   2     2140.81     2225.33     36.46 o 
   1   8   2     9575.84     9905.41    156.19 o 
   2   8   2     4570.17     4546.54     79.45 o 
   3   8   2      306.92      378.07      7.97 o 
   4   8   2     2487.31     2491.43     40.99 o 
   5   8   2     3005.57     2717.39     44.69 o 
   6   8   2        5.22        8.81      2.61 o 
   7   8   2      596.91      566.83     13.07 o 
   8   8   2     1288.90     1235.58     24.78 o 
   9   8   2      404.01      412.16     11.11 o 
  10   8   2       60.44       67.16      4.83 o 
  11   8   2     1338.83     1315.32     30.32 o 
  12   8   2      823.25      868.84     22.57 o 
  13   8   2      345.62      357.93     16.77 o 
  14   8   2        4.62        7.65      5.39 o 
  15   8   2     1043.68     1051.81     32.36 o 
 -15   9   2        0.05       12.77      8.20 o 
 -14   9   2      111.21      123.45     10.71 o 
 -13   9   2       88.29       73.59      9.20 o 
 -12   9   2      197.45      205.35     10.19 o 
 -11   9   2       51.17       51.06      6.27 o 
 -10   9   2      120.06      104.15      8.43 o 
  -9   9   2      215.99      208.27     15.38 o 
  -8   9   2       36.96       54.67      5.63 o 
  -7   9   2     2781.56     2721.91    106.10 o 
  -6   9   2      311.14      292.02      7.47 o 
  -5   9   2      849.48      840.84     15.59 o 
  -4   9   2        2.01        0.46      1.85 o 
  -3   9   2       18.81       24.81      2.50 o 
  -2   9   2      676.07      713.08     14.39 o 
  -1   9   2     1040.68     1079.19     18.79 o 
   0   9   2       55.28       32.64      2.65 o 
   1   9   2      802.20      871.63     17.45 o 
   2   9   2      640.30      629.79     12.86 o 
   3   9   2      349.01      340.72      9.79 o 
   4   9   2       28.11       51.37      3.14 o 
   5   9   2      469.41      488.52     10.20 o 
   6   9   2      505.26      509.51     11.84 o 
   7   9   2      549.60      541.73     15.67 o 
   8   9   2      865.79      914.59     23.58 o 
   9   9   2      370.42      339.60     10.05 o 
  10   9   2      261.00      254.23      8.81 o 
  11   9   2      137.32      142.37      7.39 o 
  12   9   2      138.67      130.57      8.58 o 
  13   9   2      227.24      207.38     18.57 o 
  14   9   2        0.71        9.20      7.97 o 
  15   9   2       10.24       20.75      9.16 o 
 -15  10   2      763.06      759.12     32.19 o 
 -14  10   2       29.56        3.31     15.26 o 
 -13  10   2      171.30      150.94     15.73 o 
 -12  10   2      647.35      663.09     22.64 o 
 -11  10   2       75.13       72.81      7.09 o 
 -10  10   2       74.08       77.11      7.99 o 
  -9  10   2      631.51      636.36     17.78 o 
  -8  10   2      787.94      824.06     20.95 o 
  -7  10   2       26.15       22.37      6.61 o 
  -6  10   2       39.98       40.55      4.79 o 
  -5  10   2     2216.75     2148.16     44.75 o 
  -4  10   2     1364.76     1352.30     23.54 o 
  -3  10   2     1909.70     1897.83     37.21 o 
  -2  10   2     2220.27     2191.32     53.73 o 
  -1  10   2     4347.88     4241.74     75.09 o 
   0  10   2       37.03       34.96      5.07 o 
   1  10   2     4762.80     4727.46     83.25 o 
   2  10   2      959.00      977.59     37.90 o 
   3  10   2      577.50      514.73     11.78 o 
   4  10   2     3264.11     3178.90     57.28 o 
   5  10   2     1138.11     1179.36     23.31 o 
   6  10   2      901.33      887.65     20.89 o 
   7  10   2      228.89      239.22      9.01 o 
   8  10   2     2737.85     2701.51     55.99 o 
   9  10   2      294.88      296.16     15.78 o 
  10  10   2       41.14       42.98      5.46 o 
  11  10   2     1450.44     1444.82     33.18 o 
  12  10   2      346.13      365.86     16.55 o 
  13  10   2        7.25       13.43      6.06 o 
  14  10   2      114.03      117.46     12.17 o 
  15  10   2      384.22      416.75     22.44 o 
 -14  11   2       55.19       27.48     13.89 o 
 -13  11   2      648.00      633.73     39.46 o 
 -12  11   2       93.66       98.82     10.94 o 
 -11  11   2        5.06       -6.08      7.00 o 
 -10  11   2       14.77       21.05      7.51 o 
  -9  11   2      551.94      548.99     23.13 o 
  -8  11   2        7.60        4.71      6.12 o 
  -7  11   2       20.09       18.20      6.81 o 
  -6  11   2     1015.80     1008.14     43.54 o 
  -5  11   2      594.33      530.51     20.27 o 
  -4  11   2      274.86      287.99      9.39 o 
  -3  11   2     1322.84     1345.21     34.17 o 
  -2  11   2      503.66      495.24     13.23 o 
  -1  11   2      680.86      685.57     16.93 o 
   0  11   2      256.62      240.23      8.59 o 
   1  11   2     6520.48     6379.99    125.35 o 
   2  11   2     3712.76     3757.11     79.96 o 
   3  11   2     1176.93     1142.40     22.79 o 
   4  11   2        3.64        3.94      2.69 o 
   5  11   2       24.98       19.97      3.21 o 
   6  11   2     1878.38     1784.29     44.87 o 
   7  11   2       69.32       57.68      4.99 o 
   8  11   2      978.86      990.51     23.75 o 
   9  11   2     1187.15     1150.05     27.06 o 
  10  11   2      190.30      195.03     12.73 o 
  11  11   2       11.37       12.85      4.86 o 
  12  11   2        2.02        2.97      4.70 o 
  13  11   2      514.16      557.58     25.39 o 
  14  11   2       87.80       72.81     10.97 o 
 -14  12   2       75.64       87.29     16.73 o 
 -13  12   2      231.79      252.31     24.38 o 
 -12  12   2        0.61       -7.23      7.23 o 
 -11  12   2      112.52       98.81     11.05 o 
 -10  12   2       70.18       80.81     17.17 o 
  -9  12   2      126.68      127.55     11.52 o 
  -8  12   2      256.23      266.56     15.72 o 
  -7  12   2       87.95      108.89     15.26 o 
  -6  12   2      562.98      563.52     43.08 o 
  -5  12   2      139.36      149.44      8.33 o 
  -4  12   2     1042.86     1078.04     24.67 o 
  -3  12   2      825.40      793.41     22.26 o 
  -2  12   2      352.29      365.44     11.11 o 
  -1  12   2      391.41      416.94     12.23 o 
   0  12   2     2051.16     2020.67     50.72 o 
   1  12   2     2214.89     2138.35     47.49 o 
   2  12   2      124.10      125.02     10.65 o 
   3  12   2      388.04      402.96     12.12 o 
   4  12   2      399.90      397.89     12.14 o 
   5  12   2       19.75        9.89      3.97 o 
   6  12   2      793.53      791.82     30.36 o 
   7  12   2       23.29       22.12      6.17 o 
   8  12   2      260.39      267.64     11.97 o 
   9  12   2     1102.47     1059.00     29.87 o 
  10  12   2        4.02        6.65      5.49 o 
  11  12   2      448.28      471.48     17.53 o 
  12  12   2       34.42       51.56      9.68 o 
  13  12   2       87.07      120.86     18.13 o 
  14  12   2      143.87      122.98     19.94 o 
 -13  13   2      339.44      359.33     33.21 o 
 -12  13   2        0.84       -1.46      7.77 o 
 -11  13   2       18.56       -5.20      7.90 o 
 -10  13   2      848.39      842.62     34.81 o 
  -9  13   2      636.61      612.35     67.74 o 
  -8  13   2       22.74       11.80      7.63 o 
  -7  13   2      766.84      791.58     30.00 o 
  -6  13   2     2099.12     2193.53     67.46 o 
  -5  13   2      238.89      242.29     14.90 o 
  -4  13   2      273.59      276.53     15.36 o 
  -3  13   2     2419.18     2302.22     48.29 o 
  -2  13   2       87.41       89.33      7.31 o 
  -1  13   2     1285.43     1279.07     28.98 o 
   0  13   2     1260.75     1254.59     28.49 o 
   1  13   2      579.04      590.62     15.93 o 
   2  13   2     1527.98     1514.04     33.53 o 
   3  13   2      193.62      219.33      8.88 o 
   4  13   2      432.56      430.68     12.95 o 
   5  13   2       43.06       36.95      8.29 o 
   6  13   2     1485.50     1427.71     37.27 o 
   7  13   2      189.33      189.97     10.11 o 
   8  13   2      247.17      232.66     11.48 o 
   9  13   2        6.02       -0.30      5.28 o 
  10  13   2      720.67      757.54     23.95 o 
  11  13   2       42.82       28.78      6.75 o 
  12  13   2        0.92       -4.49      7.06 o 
  13  13   2      546.07      588.65     38.74 o 
 -13  14   2       68.61       53.38     11.23 o 
 -12  14   2      137.96      143.12     13.51 o 
 -11  14   2       15.25        3.49      8.23 o 
 -10  14   2      204.99      226.89     15.83 o 
  -9  14   2        3.99        0.17      7.21 o 
  -8  14   2      419.70      406.40     20.40 o 
  -7  14   2      154.88      149.05     12.19 o 
  -6  14   2        4.38       -7.05      7.05 o 
  -5  14   2      463.43      418.17     19.72 o 
  -4  14   2       25.34       25.47      5.49 o 
  -3  14   2      179.16      188.26      8.10 o 
  -2  14   2      216.29      213.35      8.82 o 
  -1  14   2       36.92       36.67      6.18 o 
   0  14   2        0.63       -3.44      3.44 o 
   1  14   2       38.36       40.44      4.86 o 
   2  14   2      496.77      476.21     13.98 o 
   3  14   2       16.15        6.81      6.24 o 
   4  14   2        1.58        3.50      3.88 o 
   5  14   2        0.89        5.05      6.04 o 
   6  14   2      105.31      101.17      7.80 o 
   7  14   2      120.19      111.83      8.40 o 
   8  14   2      262.74      273.05     14.21 o 
   9  14   2      100.93      101.88      8.64 o 
  10  14   2        8.87        2.26      5.75 o 
  11  14   2       32.44       22.36      8.82 o 
  12  14   2      134.18      128.26     12.93 o 
 -12  15   2        0.25       -6.09      8.15 o 
 -11  15   2       70.92       58.20     10.50 o 
 -10  15   2      784.94      805.38     65.96 o 
  -9  15   2       96.43       72.34     10.64 o 
  -8  15   2        0.19        3.11      7.07 o 
  -7  15   2      413.68      423.60     22.39 o 
  -6  15   2       45.14       41.66     13.12 o 
  -5  15   2        6.03       -3.16     13.38 o 
  -4  15   2      697.96      710.74     22.34 o 
  -3  15   2      962.42      981.18     35.29 o 
  -2  15   2      162.00      165.47      7.97 o 
  -1  15   2       58.40       65.15      5.83 o 
   0  15   2      517.19      548.14     15.73 o 
   1  15   2       50.31       46.26      5.21 o 
   2  15   2       84.35       88.78      8.99 o 
   3  15   2      962.73      923.98     30.59 o 
   4  15   2      263.62      263.73     10.55 o 
   5  15   2        1.22       -2.15      5.92 o 
   6  15   2      718.32      741.93     23.12 o 
   7  15   2      566.24      564.85     19.42 o 
   8  15   2        2.85       -0.20      5.44 o 
   9  15   2       38.00       42.18      7.14 o 
  10  15   2      184.49      205.30     15.17 o 
  11  15   2       78.29       93.22     11.87 o 
  12  15   2        7.62       12.78     13.20 o 
 -11  16   2       65.81       54.06     10.82 o 
 -10  16   2       10.87        8.36      9.66 o 
  -9  16   2       12.09       -7.43      8.70 o 
  -8  16   2      604.92      614.48     49.12 o 
  -7  16   2      105.01      106.27     20.38 o 
  -6  16   2       13.45       15.00      8.15 o 
  -5  16   2      168.67      177.90     14.02 o 
  -4  16   2      334.25      350.89     18.62 o 
  -3  16   2      390.54      425.89     20.93 o 
  -2  16   2       17.68       11.45      5.79 o 
  -1  16   2      616.46      587.62     19.90 o 
   0  16   2       35.33       41.13      5.54 o 
   1  16   2      401.61      406.81     13.48 o 
   2  16   2       42.97       31.34      5.37 o 
   3  16   2      151.66      188.11     20.14 o 
   4  16   2      522.71      533.25     18.57 o 
   5  16   2      296.80      290.44     24.30 o 
   6  16   2       28.84       34.59      6.43 o 
   7  16   2        0.30       -5.33      5.33 o 
   8  16   2      276.89      321.46     14.74 o 
   9  16   2        3.27        4.09      6.09 o 
  10  16   2       49.16       54.12     10.82 o 
  11  16   2      305.04      337.69     20.07 o 
 -10  17   2       70.25       72.35     11.78 o 
  -9  17   2       24.98       22.74     16.17 o 
  -8  17   2        0.34        0.81      7.78 o 
  -7  17   2      293.23      232.89     16.56 o 
  -6  17   2      382.71      358.86     30.11 o 
  -5  17   2       50.71       42.43      9.94 o 
  -4  17   2      217.74      176.06     18.41 o 
  -3  17   2       31.33       35.86     10.61 o 
  -2  17   2      103.77       92.01      8.97 o 
  -1  17   2      335.37      329.02     12.25 o 
   0  17   2      896.30      907.76     24.01 o 
   1  17   2       15.42       20.93      5.30 o 
   2  17   2       94.79       87.52      9.47 o 
   3  17   2      211.19      213.39     17.52 o 
   4  17   2       92.24       84.64      8.11 o 
   5  17   2       54.77       63.46      9.28 o 
   6  17   2       36.99       36.66      7.05 o 
   7  17   2      374.30      409.31     21.72 o 
   8  17   2      209.55      239.56     12.94 o 
   9  17   2        2.62       -1.60      7.64 o 
  10  17   2       52.97       58.43     10.69 o 
  -9  18   2       10.47       14.23      9.26 o 
  -8  18   2      224.29      258.46     17.68 o 
  -7  18   2        6.45       -7.26     12.50 o 
  -6  18   2        1.06        6.51      8.57 o 
  -5  18   2      164.25      136.63     13.37 o 
  -4  18   2     1144.05     1157.03     42.04 o 
  -3  18   2      300.78      318.42     22.00 o 
  -2  18   2      310.90      320.32     19.43 o 
  -1  18   2      514.70      558.48     20.27 o 
   0  18   2      109.30      115.40     10.06 o 
   1  18   2      298.68      299.32     15.45 o 
   2  18   2       31.74       16.80      7.62 o 
   3  18   2      199.91      209.02     11.60 o 
   4  18   2      335.78      344.64     19.26 o 
   5  18   2       72.36       81.14     10.33 o 
   6  18   2      137.37      157.53     10.82 o 
   7  18   2      144.29      169.60     11.44 o 
   8  18   2      121.44       98.55     12.09 o 
   9  18   2        8.99        0.11     11.83 o 
  -8  19   2        0.87        2.43      8.86 o 
  -7  19   2        0.16       -8.44     12.16 o 
  -6  19   2      361.94      359.64     37.21 o 
  -5  19   2      169.26      181.10     15.04 o 
  -4  19   2       15.78       11.83      8.79 o 
  -3  19   2       63.30       71.74     11.42 o 
  -2  19   2      127.63      124.23     10.37 o 
  -1  19   2      182.62      177.32     11.71 o 
   0  19   2        0.24        2.05      6.12 o 
   1  19   2      269.25      281.25     12.03 o 
   2  19   2       96.63      102.79      8.07 o 
   3  19   2       23.59       16.68      6.67 o 
   4  19   2        6.90        4.39      6.42 o 
   5  19   2       14.06       26.76      8.59 o 
   6  19   2        9.66        5.31      6.77 o 
   7  19   2        0.98        1.11      8.10 o 
  -6  20   2        1.47       10.41      9.26 o 
  -5  20   2       18.58       20.54     10.36 o 
  -4  20   2      485.78      567.78     27.59 o 
  -3  20   2       80.59       78.56     11.89 o 
  -2  20   2      110.54      116.90     10.78 o 
  -1  20   2      247.86      265.85     14.32 o 
   0  20   2       91.66       82.51      9.40 o 
   1  20   2       79.59       94.67      9.83 o 
   2  20   2        2.68       -5.47      5.47 o 
   3  20   2       33.18       25.93      7.31 o 
   4  20   2      113.76      118.99     10.23 o 
   5  20   2       11.54       18.03      9.04 o 
   6  20   2       43.41       45.59     10.87 o 
  -3  21   2      184.54      153.69     14.94 o 
  -2  21   2        5.51       10.67      9.73 o 
  -1  21   2       85.19       74.57      9.71 o 
   0  21   2       41.16       31.84      8.21 o 
   1  21   2      150.15      157.11     11.74 o 
   2  21   2       52.34       57.39     11.13 o 
   3  21   2      122.85      124.62     10.84 o 
 -17   1   3        1.62       -2.69     11.77 o 
 -16   1   3      291.18      273.93     58.52 o 
 -15   1   3     1491.23     1385.05     50.65 o 
 -14   1   3      140.70      133.65     18.18 o 
 -13   1   3       40.42       19.69     19.68 o 
 -12   1   3     3263.36     3253.47    109.34 o 
 -11   1   3        7.37        7.32      5.24 o 
 -10   1   3       29.88       52.47      4.62 o 
  -9   1   3      261.88      276.62     10.63 o 
  -8   1   3     3712.62     3806.90     67.22 o 
  -7   1   3     1683.86     1638.17     27.50 o 
  -6   1   3     2041.66     2070.80     34.02 o 
  -5   1   3    19795.06    20184.45    559.31 o 
  -4   1   3     4936.41     5037.82     87.41 o 
  -3   1   3      776.62      781.80     14.64 o 
  -2   1   3       59.03       77.33      2.46 o 
  -1   1   3     1038.24     1166.56     19.32 o 
   0   1   3     9162.13     8873.56    139.34 o 
   1   1   3     2492.81     2658.74     44.16 o 
   2   1   3     1534.47     1501.98     24.83 o 
   3   1   3     1544.68     1599.96     26.52 o 
   4   1   3     2018.03     1920.52     31.68 o 
   5   1   3      559.58      516.60     10.03 o 
   6   1   3       16.40       10.95      1.78 o 
   7   1   3     1772.20     1662.91     28.45 o 
   8   1   3     1052.15     1075.32     19.54 o 
   9   1   3      291.59      279.92      8.36 o 
  10   1   3     4571.77     4656.27     93.50 o 
  11   1   3     2836.91     2808.78     58.76 o 
  12   1   3       32.41       28.64      5.07 o 
  13   1   3     1434.11     1389.86     32.87 o 
  14   1   3      269.52      269.48     11.59 o 
  15   1   3       96.06      100.09      8.14 o 
  16   1   3      284.59      248.08     11.89 o 
 -17   2   3       45.74       27.31     13.60 o 
 -16   2   3       15.75       28.19     12.60 o 
 -15   2   3       33.94       33.03     12.16 o 
 -14   2   3      353.58      324.90     20.65 o 
 -13   2   3        1.21        0.31      9.66 o 
 -12   2   3       52.09       50.57     12.40 o 
 -11   2   3      155.16      177.46     16.16 o 
 -10   2   3      126.42      150.09      8.75 o 
  -9   2   3       41.26       38.75      3.52 o 
  -8   2   3     2301.21     2386.67     43.07 o 
  -7   2   3     2087.00     2176.79     35.91 o 
  -6   2   3       65.89       44.39      2.87 o 
  -5   2   3    13489.21    13843.51    237.67 o 
  -4   2   3     5536.41     5565.37    100.71 o 
  -3   2   3     1024.72     1244.64     22.86 o 
  -2   2   3       19.51       22.43      3.77 o 
  -1   2   3     1112.42     1033.34     19.00 o 
   0   2   3     6507.21     7100.25    111.91 o 
   1   2   3      324.51      314.49      6.28 o 
   2   2   3    14831.13    14883.35    294.45 o 
   3   2   3      186.06      189.41      4.62 o 
   4   2   3     2310.32     2483.91     53.76 o 
   5   2   3        8.67        2.36      1.39 o 
   6   2   3     5120.12     4754.61     88.23 o 
   7   2   3     1037.51     1027.31     18.52 o 
   8   2   3      712.96      704.98     13.77 o 
   9   2   3     4497.79     4424.06    103.12 o 
  10   2   3        9.93       24.60      4.35 o 
  11   2   3      188.46      193.28      8.74 o 
  12   2   3      164.27      171.25      8.72 o 
  13   2   3      958.35      933.20     24.10 o 
  14   2   3      342.00      331.92     12.79 o 
  15   2   3      111.59      103.06      8.34 o 
  16   2   3      268.92      288.23     12.78 o 
 -17   3   3        0.19      -11.30     11.30 o 
 -16   3   3      239.73      236.90     19.94 o 
 -15   3   3      187.19      144.65     16.34 o 
 -14   3   3       51.62       64.48     12.76 o 
 -13   3   3      248.98      236.52     12.93 o 
 -12   3   3      115.14      119.11     13.49 o 
 -11   3   3       22.41       15.80      5.62 o 
 -10   3   3       61.00       47.48      5.38 o 
  -9   3   3      287.67      294.12     10.27 o 
  -8   3   3       94.18      116.22      5.45 o 
  -7   3   3      949.59     1048.40     19.98 o 
  -6   3   3       32.07       25.01      6.20 o 
  -5   3   3     1056.42      990.00     17.09 o 
  -4   3   3     2179.33     2296.15     41.10 o 
  -3   3   3       88.09       49.81      3.25 o 
  -2   3   3        4.52        6.64      2.15 o 
  -1   3   3      282.13      331.95     10.93 o 
   0   3   3     3907.56     3909.82     62.17 o 
   1   3   3     7159.02     7789.62    150.63 o 
   2   3   3     1195.11     1446.68     29.44 o 
   3   3   3      918.79      993.24     18.81 o 
   4   3   3     1531.79     1448.38     26.86 o 
   5   3   3      411.03      398.13      9.26 o 
   6   3   3        0.40       -0.17      1.63 o 
   7   3   3      461.01      461.65      9.72 o 
   8   3   3      802.97      806.34     17.16 o 
   9   3   3      343.18      336.44      9.57 o 
  10   3   3      969.55      955.94     20.41 o 
  11   3   3       38.94       33.08      5.90 o 
  12   3   3        7.62        7.76      4.52 o 
  13   3   3       20.50       28.94      5.47 o 
  14   3   3      121.16      116.46      8.15 o 
  15   3   3        0.66       -5.20      5.20 o 
  16   3   3       88.00       74.65     10.79 o 
 -16   4   3        0.93       -5.30     15.83 o 
 -15   4   3      154.32      120.44     15.47 o 
 -14   4   3     1572.32     1522.78     53.89 o 
 -13   4   3        3.10       -0.19      6.26 o 
 -12   4   3       16.35       24.84      6.66 o 
 -11   4   3      645.95      597.68     51.09 o 
 -10   4   3      846.88      772.08     23.76 o 
  -9   4   3      210.36      199.24     14.34 o 
  -8   4   3     2856.83     2735.70     80.21 o 
  -7   4   3     2662.06     2556.12     46.10 o 
  -6   4   3     1584.96     1660.20     30.43 o 
  -5   4   3     5505.39     5522.91     96.27 o 
  -4   4   3     3494.54     3563.64     74.98 o 
  -3   4   3       26.69       39.44      3.39 o 
  -2   4   3      191.96      179.44      5.34 o 
  -1   4   3     8026.23     7831.43    163.82 o 
   0   4   3      198.03      230.97      5.05 o 
   1   4   3     8654.94     8527.89    210.78 o 
   2   4   3    21639.79    21370.57    365.45 o 
   3   4   3     6975.38     7635.57    120.70 o 
   4   4   3       11.88        6.13      2.18 o 
   5   4   3     6556.92     6909.33    109.59 o 
   6   4   3     5583.95     5299.89     84.94 o 
   7   4   3     2195.10     2184.31     36.61 o 
   8   4   3      978.28      973.32     20.09 o 
   9   4   3     5427.96     5302.88     94.16 o 
  10   4   3       70.12       70.46      5.60 o 
  11   4   3      177.96      166.58     12.73 o 
  12   4   3      289.63      301.63     11.52 o 
  13   4   3     1005.92      988.42     25.24 o 
  14   4   3      675.02      692.87     20.08 o 
  15   4   3       19.65       15.54      5.67 o 
  16   4   3      499.52      544.24     18.30 o 
 -16   5   3       10.19        1.58     10.86 o 
 -15   5   3      170.36      173.98     17.29 o 
 -14   5   3      126.91      144.25     15.35 o 
 -13   5   3       18.41       16.54      6.30 o 
 -12   5   3      904.85      827.29     53.34 o 
 -11   5   3      388.92      388.99     15.85 o 
 -10   5   3        0.17        7.56      4.76 o 
  -9   5   3       68.32       71.04      5.70 o 
  -8   5   3     2177.66     2221.83     75.70 o 
  -7   5   3       23.90       35.81      3.01 o 
  -6   5   3      111.60      107.83      4.22 o 
  -5   5   3     1670.46     1726.92     31.38 o 
  -4   5   3     2385.79     2294.44     37.41 o 
  -3   5   3     1758.55     1916.36     34.74 o 
  -2   5   3       49.88       60.31      3.57 o 
  -1   5   3      457.85      439.09      8.38 o 
   0   5   3      329.17      390.22      7.64 o 
   1   5   3      695.94      664.94     12.03 o 
   2   5   3     7309.71     7918.47    138.14 o 
   3   5   3      551.66      574.03     10.85 o 
   4   5   3      409.85      470.83      9.39 o 
   5   5   3       17.12       24.65      2.50 o 
   6   5   3        5.40        2.64      1.57 o 
   7   5   3     1012.68     1028.03     18.66 o 
   8   5   3        4.32        4.48      2.68 o 
   9   5   3      125.97      135.56      5.93 o 
  10   5   3      103.46      100.88      5.52 o 
  11   5   3        3.00        3.31      3.93 o 
  12   5   3       50.30       49.87      5.75 o 
  13   5   3      218.52      216.63     10.14 o 
  14   5   3        0.87        3.02      5.13 o 
  15   5   3       75.91       92.08      8.17 o 
  16   5   3       36.90       36.45      7.08 o 
 -16   6   3        9.75        2.62     11.94 o 
 -15   6   3       12.53        3.11     10.70 o 
 -14   6   3      660.06      695.11     24.44 o 
 -13   6   3      215.42      220.89     15.21 o 
 -12   6   3        7.38       20.48      6.74 o 
 -11   6   3      154.64      173.63      8.97 o 
 -10   6   3     2759.89     2839.62     62.03 o 
  -9   6   3      222.59      210.20      9.12 o 
  -8   6   3     1938.13     1974.19     48.59 o 
  -7   6   3     2016.69     2033.36     46.07 o 
  -6   6   3      797.08      827.40     15.07 o 
  -5   6   3     3004.04     3021.05     49.01 o 
  -4   6   3     1888.27     1906.12     31.52 o 
  -3   6   3      691.77      634.51     11.62 o 
  -2   6   3     2313.24     2319.57     45.26 o 
  -1   6   3      472.69      419.71      8.20 o 
   0   6   3       16.12       11.05      1.53 o 
   1   6   3     1426.64     1534.93     25.71 o 
   2   6   3     6633.19     6813.29    118.10 o 
   3   6   3       30.80       24.28      2.28 o 
   4   6   3       21.83       13.95      2.01 o 
   5   6   3      731.78      668.34     12.74 o 
   6   6   3     3981.52     4034.91     65.40 o 
   7   6   3      189.54      178.56     10.94 o 
   8   6   3       96.38      117.94      5.31 o 
   9   6   3     2413.86     2455.92     45.89 o 
  10   6   3      385.33      388.90     15.10 o 
  11   6   3       20.96       19.34      3.88 o 
  12   6   3      792.45      803.85     21.34 o 
  13   6   3     1428.93     1441.29     34.01 o 
  14   6   3      152.92      161.06      9.29 o 
  15   6   3      119.77      121.99      8.90 o 
  16   6   3      269.19      295.53     13.22 o 
 -16   7   3       40.22       24.90     12.47 o 
 -15   7   3      566.48      602.69     23.27 o 
 -14   7   3      645.17      667.82     23.96 o 
 -13   7   3       16.36        8.19      7.02 o 
 -12   7   3     3826.67     3843.10     92.67 o 
 -11   7   3     2419.08     2424.43     52.51 o 
 -10   7   3      611.31      580.97     17.11 o 
  -9   7   3      151.92      162.67     10.18 o 
  -8   7   3     4107.26     4029.49     94.12 o 
  -7   7   3     4229.76     4047.62     81.40 o 
  -6   7   3       81.29       79.45      5.45 o 
  -5   7   3     8702.93     8628.28    136.40 o 
  -4   7   3     3490.56     3345.81     59.64 o 
  -3   7   3     2968.16     3071.54     49.74 o 
  -2   7   3     2049.54     2058.35     33.92 o 
  -1   7   3     1126.41     1153.83     19.79 o 
   0   7   3     5776.91     5610.65    106.24 o 
   1   7   3      105.52      133.46      4.28 o 
   2   7   3    10545.75    10572.63    182.14 o 
   3   7   3     3630.82     3863.91     68.24 o 
   4   7   3     5844.86     6006.45     95.81 o 
   5   7   3      338.11      326.70      9.20 o 
   6   7   3       88.89      101.58      4.03 o 
   7   7   3     1917.80     1882.73     35.49 o 
   8   7   3     1026.79     1032.96     21.40 o 
   9   7   3      627.47      621.55     16.51 o 
  10   7   3       89.87       81.88      5.17 o 
  11   7   3      401.55      393.04     11.44 o 
  12   7   3      466.02      425.37     14.13 o 
  13   7   3      174.28      186.43      9.53 o 
  14   7   3      239.69      238.93     11.17 o 
  15   7   3      120.11      132.89      9.13 o 
 -15   8   3       15.15       24.77      8.88 o 
 -14   8   3       22.25       21.01      8.51 o 
 -13   8   3       98.78       87.21      9.62 o 
 -12   8   3       13.56       34.43      7.67 o 
 -11   8   3       26.89       38.07      6.35 o 
 -10   8   3      308.00      322.12     12.21 o 
  -9   8   3      141.92      156.40      8.29 o 
  -8   8   3      205.98      206.41     10.40 o 
  -7   8   3      684.44      658.65     17.05 o 
  -6   8   3       86.43       70.58      4.09 o 
  -5   8   3      575.65      582.58     13.02 o 
  -4   8   3      915.74      951.58     18.75 o 
  -3   8   3        0.63        4.14      1.74 o 
  -2   8   3        0.84        7.29      2.02 o 
  -1   8   3        9.18       12.97      1.83 o 
   0   8   3      474.70      553.75     10.66 o 
   1   8   3      996.74      973.35     19.51 o 
   2   8   3      196.61      196.50      7.47 o 
   3   8   3      255.12      241.08      6.11 o 
   4   8   3     1305.23     1360.41     23.61 o 
   5   8   3      271.16      273.28      6.92 o 
   6   8   3      103.28      114.07      5.34 o 
   7   8   3        2.41        3.10      2.55 o 
   8   8   3      657.72      678.83     15.46 o 
   9   8   3       58.41       45.35      4.21 o 
  10   8   3        3.36        5.22      3.93 o 
  11   8   3      255.24      244.12      9.94 o 
  12   8   3      140.67      139.90      8.21 o 
  13   8   3       97.99      112.41      7.98 o 
  14   8   3       29.70       26.90      5.95 o 
  15   8   3      298.11      309.33     16.21 o 
 -15   9   3      493.33      494.47     20.92 o 
 -14   9   3      186.92      182.33     12.73 o 
 -13   9   3       82.64       60.28      8.82 o 
 -12   9   3     1801.59     1848.49     42.21 o 
 -11   9   3      382.52      390.04     14.27 o 
 -10   9   3      913.86      907.29     26.93 o 
  -9   9   3      589.46      586.28     19.48 o 
  -8   9   3      226.74      249.61     11.30 o 
  -7   9   3      690.35      657.81     17.30 o 
  -6   9   3      138.60      139.33      5.72 o 
  -5   9   3     3623.64     3552.81     63.87 o 
  -4   9   3      180.59      138.79      4.69 o 
  -3   9   3     5706.62     5694.09     99.58 o 
  -2   9   3     6119.43     6154.59     98.06 o 
  -1   9   3     1731.85     1702.26     28.70 o 
   0   9   3     3577.74     3360.80     54.51 o 
   1   9   3     1664.80     1683.23     28.51 o 
   2   9   3     5584.26     5666.30     90.63 o 
   3   9   3      526.53      524.06     10.69 o 
   4   9   3     6830.79     6539.41    104.45 o 
   5   9   3      335.17      337.44      8.10 o 
   6   9   3        8.57       12.62      2.77 o 
   7   9   3     2596.92     2532.30     46.82 o 
   8   9   3        6.45       11.54      3.31 o 
   9   9   3      201.86      192.57      7.39 o 
  10   9   3        3.73        2.73      3.43 o 
  11   9   3     1358.39     1353.95     28.23 o 
  12   9   3       17.99       13.59      4.92 o 
  13   9   3      155.13      143.13     11.29 o 
  14   9   3       97.66      112.48      9.98 o 
  15   9   3      213.08      222.84     13.37 o 
 -15  10   3        2.83       -9.14      9.14 o 
 -14  10   3      419.40      412.78     18.60 o 
 -13  10   3       20.53       14.23      7.57 o 
 -12  10   3       14.22       12.38      6.09 o 
 -11  10   3      231.72      222.78     12.09 o 
 -10  10   3        0.81        5.04      5.84 o 
  -9  10   3      476.95      465.10     24.94 o 
  -8  10   3        4.47       -1.40      4.41 o 
  -7  10   3       91.31       88.89      7.56 o 
  -6  10   3      191.73      181.40      8.96 o 
  -5  10   3      213.27      211.46      7.32 o 
  -4  10   3       24.64       28.84      3.51 o 
  -3  10   3      114.10      126.86      5.84 o 
  -2  10   3      583.68      620.52     15.60 o 
  -1  10   3      826.55      844.28     17.33 o 
   0  10   3       18.62       11.69      3.65 o 
   1  10   3     2819.86     2778.40     50.36 o 
   2  10   3     2203.33     2096.67     38.90 o 
   3  10   3       23.41       16.21      3.06 o 
   4  10   3      383.55      361.27     10.81 o 
   5  10   3       99.27      114.05      8.56 o 
   6  10   3      490.39      478.45     13.40 o 
   7  10   3     2282.06     2155.13     45.51 o 
   8  10   3      548.34      546.48     15.25 o 
   9  10   3      637.36      600.85     16.59 o 
  10  10   3       89.22       92.74      6.68 o 
  11  10   3        1.11        7.53      4.58 o 
  12  10   3       21.86       26.43      5.54 o 
  13  10   3      444.04      446.92     25.48 o 
  14  10   3      238.24      244.32     13.26 o 
 -14  11   3        5.91        2.53     11.83 o 
 -13  11   3      265.74      311.75     26.03 o 
 -12  11   3      290.66      262.69     16.70 o 
 -11  11   3       35.56       32.16      8.76 o 
 -10  11   3      423.91      427.92     20.86 o 
  -9  11   3      230.65      214.41     14.29 o 
  -8  11   3      162.50      180.33     12.70 o 
  -7  11   3      100.17      101.94     10.00 o 
  -6  11   3     1165.77     1169.38     39.50 o 
  -5  11   3      324.67      313.78     12.20 o 
  -4  11   3      158.19      180.11      7.37 o 
  -3  11   3     2306.70     2217.97     40.99 o 
  -2  11   3     1315.86     1272.15     24.91 o 
  -1  11   3       76.89       72.34      5.06 o 
   0  11   3     2814.41     2689.93     49.86 o 
   1  11   3      971.56      955.16     19.63 o 
   2  11   3      223.25      214.59      7.11 o 
   3  11   3       53.06       52.98      4.09 o 
   4  11   3     1916.50     1944.21     41.15 o 
   5  11   3       69.06       62.76      4.84 o 
   6  11   3      182.13      167.22      7.54 o 
   7  11   3     1907.88     1996.77     42.83 o 
   8  11   3      945.41      939.47     23.10 o 
   9  11   3        7.38       12.02      4.35 o 
  10  11   3        2.98        2.22      4.53 o 
  11  11   3      771.38      781.13     20.99 o 
  12  11   3       90.83      106.40      7.73 o 
  13  11   3       48.01       65.35      8.39 o 
  14  11   3      109.28      103.35     14.05 o 
 -14  12   3      269.48      275.50     26.81 o 
 -13  12   3       27.55       13.95     11.88 o 
 -12  12   3       22.54       11.68      9.04 o 
 -11  12   3      321.71      309.34     29.08 o 
 -10  12   3      546.66      566.42     25.15 o 
  -9  12   3      129.01      141.18     12.23 o 
  -8  12   3      215.40      248.10     15.18 o 
  -7  12   3      561.92      541.07     23.46 o 
  -6  12   3       68.56       70.68      8.97 o 
  -5  12   3     1497.99     1535.24     39.58 o 
  -4  12   3      249.04      246.48     11.02 o 
  -3  12   3      813.61      736.25     35.79 o 
  -2  12   3     1540.57     1493.76     32.73 o 
  -1  12   3     2744.88     2762.63     56.94 o 
   0  12   3      717.26      730.18     18.34 o 
   1  12   3      233.97      231.07      8.95 o 
   2  12   3     3329.83     3311.09     67.54 o 
   3  12   3      271.12      274.26      9.80 o 
   4  12   3      581.72      520.48     16.41 o 
   5  12   3      561.46      591.73     16.22 o 
   6  12   3     2311.51     2270.34     55.64 o 
   7  12   3       95.77       91.20     11.41 o 
   8  12   3      132.71      144.53      9.20 o 
   9  12   3     1247.35     1278.20     34.84 o 
  10  12   3        1.52        5.28      7.20 o 
  11  12   3        0.78        3.40      5.75 o 
  12  12   3      185.38      179.01     19.30 o 
  13  12   3      487.19      505.54     44.29 o 
 -13  13   3      282.12      297.04     18.86 o 
 -12  13   3        9.60       -0.50      8.11 o 
 -11  13   3      118.01       99.76     11.95 o 
 -10  13   3       31.05       63.48     12.03 o 
  -9  13   3      338.10      360.00     19.49 o 
  -8  13   3        7.53       12.50      7.38 o 
  -7  13   3      119.13      120.67     11.61 o 
  -6  13   3      757.47      747.02     66.42 o 
  -5  13   3       44.10       37.88      9.14 o 
  -4  13   3      702.09      655.12     29.24 o 
  -3  13   3      221.82      242.56     17.04 o 
  -2  13   3        5.66       10.29      3.74 o 
  -1  13   3      429.24      422.31     12.82 o 
   0  13   3      123.87      123.47      9.59 o 
   1  13   3      115.71      114.23      6.49 o 
   2  13   3     1178.85     1214.69     28.10 o 
   3  13   3      277.22      246.72     17.39 o 
   4  13   3       19.31       25.84      4.56 o 
   5  13   3        2.25       -5.03      5.03 o 
   6  13   3       47.96       43.49      6.02 o 
   7  13   3        0.13       -3.07      4.82 o 
   8  13   3      730.11      704.19     22.29 o 
   9  13   3       28.46       25.02      6.35 o 
  10  13   3       70.53       69.59     10.34 o 
  11  13   3       56.51       45.39      7.46 o 
  12  13   3       88.72      106.49      9.63 o 
  13  13   3       20.57       16.79     13.74 o 
 -13  14   3        6.29      -12.60     12.60 o 
 -12  14   3       79.45       86.39     11.84 o 
 -11  14   3      240.45      224.80     16.34 o 
 -10  14   3     1453.09     1467.51     50.45 o 
  -9  14   3      167.48      174.79     14.04 o 
  -8  14   3      187.84      228.73     15.79 o 
  -7  14   3     1545.43     1550.80     51.44 o 
  -6  14   3       43.57       33.86      8.75 o 
  -5  14   3      784.69      762.65     29.63 o 
  -4  14   3      234.36      230.53     11.25 o 
  -3  14   3      802.97      804.68     57.15 o 
  -2  14   3     1591.72     1611.63     42.18 o 
  -1  14   3       63.70       61.11      6.63 o 
   0  14   3       18.97       25.38      4.53 o 
   1  14   3      253.80      250.33     11.78 o 
   2  14   3      825.22      870.83     21.95 o 
   3  14   3      618.05      640.76     20.09 o 
   4  14   3        7.13        3.61      4.33 o 
   5  14   3      979.20      960.18     32.06 o 
   6  14   3      875.56      861.27     25.45 o 
   7  14   3        4.71        3.99      5.40 o 
   8  14   3       33.46       27.80      6.37 o 
   9  14   3      426.83      394.88     16.07 o 
  10  14   3      206.27      188.68     11.37 o 
  11  14   3        2.38       -5.92      5.92 o 
  12  14   3      118.81      126.05     13.05 o 
 -12  15   3      390.10      426.65     23.32 o 
 -11  15   3        0.42        1.56      8.73 o 
 -10  15   3       36.28       38.91     10.10 o 
  -9  15   3      201.20      180.91     14.77 o 
  -8  15   3      661.96      661.34     28.17 o 
  -7  15   3      497.89      478.03     22.83 o 
  -6  15   3       40.55       39.95      9.01 o 
  -5  15   3      318.98      323.33     18.06 o 
  -4  15   3       28.58       25.48      6.16 o 
  -3  15   3      200.44      195.84     15.16 o 
  -2  15   3        1.61        3.02      5.30 o 
  -1  15   3       81.41       91.34      8.02 o 
   0  15   3      264.84      272.86     10.57 o 
   1  15   3       86.73       76.82      6.30 o 
   2  15   3       87.79       87.13      6.67 o 
   3  15   3      113.17      105.26     10.79 o 
   4  15   3      344.08      324.83     12.04 o 
   5  15   3        3.32       -8.10      8.10 o 
   6  15   3       46.59       42.78      7.42 o 
   7  15   3      388.14      406.66     17.32 o 
   8  15   3      127.48      143.59     10.12 o 
   9  15   3      104.19       96.09      9.05 o 
  10  15   3        0.61        0.77      6.23 o 
  11  15   3       12.92        2.57      6.53 o 
 -11  16   3       66.26       57.56     11.99 o 
 -10  16   3       64.47       75.62     11.88 o 
  -9  16   3      338.47      370.97     21.77 o 
  -8  16   3        7.25       13.32     10.54 o 
  -7  16   3      108.25      114.64     28.79 o 
  -6  16   3      103.05      127.79     12.39 o 
  -5  16   3      168.88      156.68     15.62 o 
  -4  16   3       12.79       10.59     10.33 o 
  -3  16   3      653.06      681.11     27.98 o 
  -2  16   3      287.81      315.93     16.00 o 
  -1  16   3      543.19      513.76     35.94 o 
   0  16   3     1090.01     1083.42     26.54 o 
   1  16   3       88.10       97.29      7.27 o 
   2  16   3      519.97      498.16     22.07 o 
   3  16   3       76.28       91.84      8.07 o 
   4  16   3       11.46        7.36      5.67 o 
   5  16   3      264.21      294.21     13.44 o 
   6  16   3       30.06       23.63      6.32 o 
   7  16   3      273.61      274.13     13.32 o 
   8  16   3      582.51      669.46     22.77 o 
   9  16   3        0.96       -5.79      5.79 o 
  10  16   3        3.97        2.93      6.53 o 
 -10  17   3       20.49        7.32      9.55 o 
  -9  17   3      147.32      132.62     14.38 o 
  -8  17   3      130.31      128.99     14.08 o 
  -7  17   3      185.32      191.64     15.24 o 
  -6  17   3       13.36       13.80      9.99 o 
  -5  17   3      122.06      118.13     12.71 o 
  -4  17   3        1.17       -7.97      7.97 o 
  -3  17   3      436.84      385.53     38.48 o 
  -2  17   3       27.54       13.81      6.34 o 
  -1  17   3      465.13      474.48     18.22 o 
   0  17   3      509.11      513.36     27.88 o 
   1  17   3      493.21      482.46     15.54 o 
   2  17   3       21.43       19.02      5.41 o 
   3  17   3      124.57      129.12      9.61 o 
   4  17   3      744.03      777.92     30.93 o 
   5  17   3       14.04        9.10      6.07 o 
   6  17   3       12.01        9.81      6.52 o 
   7  17   3      460.07      513.91     19.63 o 
   8  17   3       61.66       62.21      8.17 o 
   9  17   3       64.66       76.84      9.12 o 
  -9  18   3        0.58       -3.26      9.67 o 
  -8  18   3        2.39       -5.28      8.44 o 
  -7  18   3        7.44        7.13     19.39 o 
  -6  18   3      128.47      128.13     31.94 o 
  -5  18   3       51.54       27.64      9.80 o 
  -4  18   3        0.04       -7.55     19.68 o 
  -3  18   3       22.26       17.46      6.81 o 
  -2  18   3        7.99        6.27      6.18 o 
  -1  18   3      169.67      147.39     12.01 o 
   0  18   3      245.88      261.37     13.70 o 
   1  18   3       40.44       45.41      7.63 o 
   2  18   3       73.33       66.77      6.91 o 
   3  18   3       14.40        6.09      7.50 o 
   4  18   3      115.44      109.75      9.44 o 
   5  18   3       25.35       36.46     10.14 o 
   6  18   3       63.49       63.92      8.37 o 
   7  18   3       21.32       12.86      6.82 o 
   8  18   3      100.82      105.70     10.15 o 
  -7  19   3       37.50       34.20     10.61 o 
  -6  19   3      169.95      147.76     14.96 o 
  -5  19   3        6.14       -2.23      9.20 o 
  -4  19   3        2.12       -9.07      9.07 o 
  -3  19   3      164.71      186.74     15.72 o 
  -2  19   3      295.83      293.31     14.99 o 
  -1  19   3       21.75       30.85      7.95 o 
   0  19   3      168.35      190.37     12.22 o 
   1  19   3      199.96      211.28     12.85 o 
   2  19   3        0.72       -7.42      7.44 o 
   3  19   3        7.82        7.26      6.13 o 
   4  19   3      365.92      392.61     16.77 o 
   5  19   3       41.21       37.70      7.82 o 
   6  19   3        3.93        6.96      6.95 o 
   7  19   3       94.55       93.75      9.94 o 
  -5  20   3      225.20      268.24     19.49 o 
  -4  20   3       36.58       32.54     11.30 o 
  -3  20   3       38.03       44.30     13.58 o 
  -2  20   3       81.12       96.35     10.32 o 
  -1  20   3       10.15       -5.95      6.98 o 
   0  20   3      132.41      126.99     11.20 o 
   1  20   3       14.39        5.83      7.21 o 
   2  20   3      284.97      293.80     15.60 o 
   3  20   3        3.86       -6.52      8.08 o 
   4  20   3       40.30       35.64      7.80 o 
   5  20   3       41.30       43.60      8.26 o 
  -2  21   3       47.35       36.85     10.85 o 
  -1  21   3        3.32       -0.47      7.13 o 
   0  21   3       33.38       37.44      8.60 o 
   1  21   3      228.50      246.33     14.77 o 
   2  21   3       76.33       77.27     17.51 o 
 -16   0   4      414.73      417.22     36.46 o 
 -15   0   4       61.87       16.63     17.61 o 
 -14   0   4      876.50      820.24     50.15 o 
 -13   0   4      265.37      266.30     26.44 o 
 -12   0   4      772.81      704.44     43.59 o 
 -11   0   4     1139.27     1096.98     56.76 o 
 -10   0   4       55.17       43.59     12.29 o 
  -9   0   4      981.63     1033.88     31.46 o 
  -8   0   4      238.15      212.18      8.29 o 
  -7   0   4    13567.88    13146.83    292.32 o 
  -6   0   4       25.48       16.62      2.74 o 
  -5   0   4     1053.10     1238.52     35.14 o 
  -4   0   4    32132.22    33110.02    732.08 o 
  -3   0   4     4048.11     4283.32     96.56 o 
  -2   0   4        5.31       -1.61      1.61 o 
  -1   0   4      404.85      437.84     11.73 o 
   0   0   4     6563.57     6097.49    136.64 o 
   1   0   4     4514.17     4299.32     97.08 o 
   2   0   4      163.19      151.44      5.93 o 
   3   0   4    16073.01    16519.72    366.71 o 
   4   0   4     2171.73     2208.71     51.69 o 
   5   0   4      113.24      170.30      7.02 o 
   6   0   4      145.52      165.28      8.66 o 
   7   0   4     5858.00     5715.29    129.90 o 
   8   0   4     1319.66     1256.30     32.10 o 
   9   0   4        8.96       12.61      5.35 o 
  10   0   4    10776.41    10671.95    294.24 o 
  11   0   4      106.37      125.52     10.33 o 
  12   0   4     4305.07     4031.50    122.31 o 
  13   0   4      306.51      313.73     17.64 o 
  14   0   4      929.83      955.97     59.81 o 
  15   0   4      311.63      310.94     23.35 o 
  16   0   4       88.06       96.61     16.42 o 
 -16   1   4       26.72       30.31     12.71 o 
 -15   1   4       19.64        4.41     14.41 o 
 -14   1   4      345.37      349.32     22.24 o 
 -13   1   4      124.64      144.46     14.90 o 
 -12   1   4        1.61       -1.01      9.18 o 
 -11   1   4      169.69      193.09     14.84 o 
 -10   1   4       12.38       20.41      7.80 o 
  -9   1   4        0.93        1.86      3.25 o 
  -8   1   4        9.99       14.79      2.19 o 
  -7   1   4     2064.71     2304.71     38.00 o 
  -6   1   4     7570.00     7832.05    123.89 o 
  -5   1   4      116.44      117.75      4.31 o 
  -4   1   4      476.86      516.65     10.64 o 
  -3   1   4      289.81      323.03      6.69 o 
  -2   1   4     1529.24     1564.73     30.89 o 
  -1   1   4     1130.81     1173.77     21.81 o 
   0   1   4     2316.99     2335.46     37.88 o 
   1   1   4       35.19       34.82      2.91 o 
   2   1   4     4362.94     4481.20     71.59 o 
   3   1   4     3252.10     3665.55     59.11 o 
   4   1   4      109.37       98.31      4.02 o 
   5   1   4     2013.59     2060.86     46.81 o 
   6   1   4      429.80      440.35      9.42 o 
   7   1   4      879.73      904.04     16.97 o 
   8   1   4        5.43        5.77      2.35 o 
   9   1   4      319.63      326.03      9.48 o 
  10   1   4      418.51      431.65     13.76 o 
  11   1   4       33.18       42.54      5.18 o 
  12   1   4      373.30      396.91     13.51 o 
  13   1   4      353.06      337.15     12.77 o 
  14   1   4      244.50      230.08     10.93 o 
  15   1   4        0.67        1.70      5.12 o 
  16   1   4       76.30       62.14      9.92 o 
 -16   2   4      304.66      298.15     27.40 o 
 -15   2   4       76.43       61.84     13.62 o 
 -14   2   4      787.21      843.88     36.54 o 
 -13   2   4      468.40      445.71     24.72 o 
 -12   2   4       97.60      116.62     13.17 o 
 -11   2   4      675.50      714.06     29.49 o 
 -10   2   4      417.98      412.41     15.20 o 
  -9   2   4      237.99      260.98      9.18 o 
  -8   2   4      264.43      268.32      7.51 o 
  -7   2   4     3147.80     3125.31     50.72 o 
  -6   2   4     1497.08     1493.10     25.17 o 
  -5   2   4    12276.66    12408.75    194.87 o 
  -4   2   4    11707.57    11443.99    200.18 o 
  -3   2   4     1818.13     1807.02     35.00 o 
  -2   2   4     2752.40     3008.05     48.35 o 
  -1   2   4     1609.87     1642.24     27.15 o 
   0   2   4     3967.89     3875.48     67.80 o 
   1   2   4     5774.40     5996.09     95.13 o 
   2   2   4      183.81      235.52      5.60 o 
   3   2   4     9048.36     9210.64    145.29 o 
   4   2   4      575.92      771.23     14.20 o 
   5   2   4      194.77      208.81      5.58 o 
   6   2   4     1009.43     1005.88     18.25 o 
   7   2   4     4973.19     4886.14     78.95 o 
   8   2   4      739.97      680.31     13.71 o 
   9   2   4       89.99       92.07      5.70 o 
  10   2   4     2256.19     2142.16     46.01 o 
  11   2   4      136.21      147.09      7.93 o 
  12   2   4      453.15      461.97     18.43 o 
  13   2   4      599.12      613.89     23.21 o 
  14   2   4      282.34      299.34     12.31 o 
  15   2   4      213.01      227.29     11.05 o 
  16   2   4      146.90      149.49      9.96 o 
 -16   3   4       22.65        1.66     12.98 o 
 -15   3   4      196.98      199.72     27.06 o 
 -14   3   4     1285.23     1167.10     45.05 o 
 -13   3   4      745.55      714.18     44.83 o 
 -12   3   4       15.43       11.83      9.68 o 
 -11   3   4     2070.07     2210.21     55.68 o 
 -10   3   4      602.41      616.49     16.82 o 
  -9   3   4      365.03      328.33     10.73 o 
  -8   3   4      210.19      222.58      6.85 o 
  -7   3   4     3625.40     3679.39     65.57 o 
  -6   3   4     2092.38     2053.88     37.59 o 
  -5   3   4     1162.53     1124.86     21.59 o 
  -4   3   4     2125.57     2202.76     39.81 o 
  -3   3   4      746.48      766.57     17.04 o 
  -2   3   4     3861.62     3961.92     69.61 o 
  -1   3   4     2421.80     2258.89     47.30 o 
   0   3   4      539.46      593.86     15.81 o 
   1   3   4     4406.98     4219.94     76.54 o 
   2   3   4     4173.34     4189.30     73.76 o 
   3   3   4       65.33       69.18      3.26 o 
   4   3   4     4366.59     4433.66     71.13 o 
   5   3   4     5265.60     5064.90     81.25 o 
   6   3   4      795.87      732.49     14.02 o 
   7   3   4     2945.28     2814.43     47.32 o 
   8   3   4      508.38      497.09     12.12 o 
   9   3   4      341.81      343.21      9.86 o 
  10   3   4      655.99      663.06     17.93 o 
  11   3   4       54.99       51.74      7.62 o 
  12   3   4      159.67      163.51     10.15 o 
  13   3   4      878.45      853.48     33.42 o 
  14   3   4      789.39      838.55     30.32 o 
  15   3   4       13.42        8.26      5.54 o 
  16   3   4      426.67      448.31     18.20 o 
 -16   4   4       65.70       66.33     16.27 o 
 -15   4   4      228.65      227.63     19.17 o 
 -14   4   4        1.49       -6.69     10.26 o 
 -13   4   4        4.29       -8.13     15.91 o 
 -12   4   4      345.63      331.32     15.11 o 
 -11   4   4       27.79       52.39      9.27 o 
 -10   4   4     1200.21     1177.44     27.78 o 
  -9   4   4        8.37       13.25      3.98 o 
  -8   4   4      161.40      168.57      8.30 o 
  -7   4   4       71.26       79.16      4.01 o 
  -6   4   4       44.76       52.59      3.41 o 
  -5   4   4      176.85      185.17      5.72 o 
  -4   4   4      625.60      705.63     16.22 o 
  -3   4   4      337.19      312.96     12.36 o 
  -2   4   4      131.64      143.93      4.58 o 
  -1   4   4     2050.90     2138.45     35.03 o 
   0   4   4     2844.01     3183.12     51.41 o 
   1   4   4      342.70      340.51      7.93 o 
   2   4   4     8999.01     8976.89    298.49 o 
   3   4   4     1860.38     2068.51     68.78 o 
   4   4   4      243.62      226.15      5.81 o 
   5   4   4      499.37      530.09     10.76 o 
   6   4   4       16.28        8.14      2.10 o 
   7   4   4       30.37       27.67      2.99 o 
   8   4   4      330.64      330.97     15.49 o 
   9   4   4      180.99      191.98      7.23 o 
  10   4   4      232.75      227.79      8.17 o 
  11   4   4      866.03      826.38     21.43 o 
  12   4   4      337.82      336.58     12.29 o 
  13   4   4      140.61      136.18      8.59 o 
  14   4   4       52.01       51.74      6.77 o 
  15   4   4        2.16        0.04      5.24 o 
  16   4   4        0.86        4.54      6.03 o 
 -16   5   4       47.04       34.72     13.48 o 
 -15   5   4      255.13      270.16     21.05 o 
 -14   5   4     1226.00     1214.24     68.28 o 
 -13   5   4      574.45      556.78     35.66 o 
 -12   5   4      300.52      285.51     13.95 o 
 -11   5   4     3137.49     3174.60     77.18 o 
 -10   5   4      515.13      550.07     16.25 o 
  -9   5   4     1790.73     1780.70     38.68 o 
  -8   5   4      405.24      393.00     22.55 o 
  -7   5   4     2344.90     2223.21     58.50 o 
  -6   5   4     2112.95     2104.82     43.52 o 
  -5   5   4     1322.44     1151.01     47.60 o 
  -4   5   4     2855.58     2849.43     57.27 o 
  -3   5   4       46.83       51.54      3.41 o 
  -2   5   4     5196.25     5309.44     84.56 o 
  -1   5   4       15.88        7.48      2.00 o 
   0   5   4      325.88      308.50      8.25 o 
   1   5   4     1667.15     1703.09     28.48 o 
   2   5   4    13363.83    14017.21    220.19 o 
   3   5   4        5.51        3.25      1.22 o 
   4   5   4     2403.61     2508.09     41.44 o 
   5   5   4     4685.31     4569.86     87.29 o 
   6   5   4      264.50      257.62      6.71 o 
   7   5   4     3548.47     3443.77     61.45 o 
   8   5   4       25.64       23.02      3.30 o 
   9   5   4     1337.52     1301.23     28.84 o 
  10   5   4        8.46        9.55      4.22 o 
  11   5   4       77.98       74.84      6.21 o 
  12   5   4      898.78      899.29     23.29 o 
  13   5   4      143.90      142.07      8.82 o 
  14   5   4     1102.10     1087.48     28.15 o 
  15   5   4       66.09       81.48      8.13 o 
 -16   6   4       40.39       26.55     13.96 o 
 -15   6   4      108.02      105.73     14.98 o 
 -14   6   4      394.70      421.17     24.90 o 
 -13   6   4        1.00        4.01      6.23 o 
 -12   6   4       59.81       31.35     17.30 o 
 -11   6   4      317.46      358.61     16.24 o 
 -10   6   4     1515.31     1482.14     39.77 o 
  -9   6   4     1569.31     1585.18     69.14 o 
  -8   6   4      112.74      108.97      6.30 o 
  -7   6   4     4329.09     4191.36     93.42 o 
  -6   6   4       73.16       72.24      4.41 o 
  -5   6   4     1985.74     1900.82     39.82 o 
  -4   6   4      976.67      855.91     17.29 o 
  -3   6   4      202.72      211.60      7.04 o 
  -2   6   4        0.27        1.79      1.38 o 
  -1   6   4      494.06      498.09      9.70 o 
   0   6   4    14898.07    15423.19    242.15 o 
   1   6   4      443.03      440.13      9.07 o 
   2   6   4     1485.71     1375.52     25.92 o 
   3   6   4      164.54      119.09      4.66 o 
   4   6   4      170.19      180.36      5.25 o 
   5   6   4       55.32       34.66      2.75 o 
   6   6   4      273.52      265.04      6.95 o 
   7   6   4     3949.48     3980.47     79.86 o 
   8   6   4       52.06       45.12      3.99 o 
   9   6   4      167.66      178.70      7.10 o 
  10   6   4      217.73      230.63      8.45 o 
  11   6   4        8.83       10.58      3.83 o 
  12   6   4        6.13        9.14      4.99 o 
  13   6   4       61.60       67.92      8.07 o 
  14   6   4       37.40       47.81      6.62 o 
  15   6   4      152.77      160.99     10.21 o 
 -15   7   4      118.85      114.07     16.18 o 
 -14   7   4      243.36      219.20     32.64 o 
 -13   7   4       26.36       25.37      7.80 o 
 -12   7   4      413.54      418.98     17.84 o 
 -11   7   4      654.10      675.10     19.63 o 
 -10   7   4       86.88       83.05      6.96 o 
  -9   7   4      525.74      529.21     15.33 o 
  -8   7   4      144.75      134.74      7.03 o 
  -7   7   4        7.60       19.11      4.04 o 
  -6   7   4     2464.30     2461.93     45.23 o 
  -5   7   4     1055.08     1007.60     20.15 o 
  -4   7   4      606.74      618.72     13.43 o 
  -3   7   4      244.36      249.21      6.47 o 
  -2   7   4     2405.27     2314.17     38.10 o 
  -1   7   4      532.28      564.92     10.93 o 
   0   7   4     1027.06     1119.72     19.63 o 
   1   7   4      533.98      490.36     11.49 o 
   2   7   4     1159.45     1031.86     18.42 o 
   3   7   4      123.19      118.90      4.53 o 
   4   7   4       93.04      100.55      3.99 o 
   5   7   4     1391.60     1410.96     24.74 o 
   6   7   4        1.78        1.63      2.21 o 
   7   7   4       10.48       15.21      3.10 o 
   8   7   4       40.59       48.25      4.16 o 
   9   7   4       11.27        7.52      3.03 o 
  10   7   4      667.36      640.68     17.55 o 
  11   7   4      353.03      339.76     10.79 o 
  12   7   4      746.37      789.60     22.39 o 
  13   7   4        5.75       -2.62      4.89 o 
  14   7   4      141.94      151.10     10.62 o 
  15   7   4      114.59      119.86      8.99 o 
 -15   8   4       49.34       27.37     15.42 o 
 -14   8   4      488.25      459.53     20.03 o 
 -13   8   4      206.67      192.19     12.54 o 
 -12   8   4      434.21      465.99     21.04 o 
 -11   8   4     1026.52     1098.61     27.79 o 
 -10   8   4      264.82      256.47     11.05 o 
  -9   8   4      130.88      119.67      8.51 o 
  -8   8   4        1.48        0.52      4.16 o 
  -7   8   4     1050.60     1009.03     26.16 o 
  -6   8   4      226.64      218.91     10.42 o 
  -5   8   4     3335.83     3381.62     60.94 o 
  -4   8   4    10922.47    10621.66    184.41 o 
  -3   8   4     3953.99     4020.34     79.89 o 
  -2   8   4       26.62       28.78      3.03 o 
  -1   8   4      642.54      649.31     12.40 o 
   0   8   4     8178.73     7898.91    125.31 o 
   1   8   4      475.75      477.59      9.90 o 
   2   8   4      544.72      553.91     11.16 o 
   3   8   4     2266.14     2124.20     38.99 o 
   4   8   4     1929.56     1938.41     32.93 o 
   5   8   4        8.47       11.72      2.39 o 
   6   8   4       77.75       88.61      4.81 o 
   7   8   4     2267.26     2217.00     41.61 o 
   8   8   4      316.51      284.86      9.02 o 
   9   8   4       13.14       26.93      5.88 o 
  10   8   4     1122.32     1184.06     39.39 o 
  11   8   4      104.03       95.94      6.91 o 
  12   8   4       67.25       63.48      6.46 o 
  13   8   4      126.16      130.09      8.58 o 
  14   8   4      255.95      261.02     11.92 o 
  15   8   4      215.31      221.50     11.63 o 
 -15   9   4        0.01      -11.63     11.63 o 
 -14   9   4      181.76      189.70     13.55 o 
 -13   9   4      278.79      283.26     15.48 o 
 -12   9   4       89.68      101.19      8.54 o 
 -11   9   4      220.13      227.20     15.90 o 
 -10   9   4      178.81      179.56      9.63 o 
  -9   9   4      155.21      164.06     14.19 o 
  -8   9   4      128.15      134.13      7.61 o 
  -7   9   4      768.87      766.08     19.45 o 
  -6   9   4       63.66       59.63      5.52 o 
  -5   9   4       35.32       35.51      3.91 o 
  -4   9   4      289.55      301.84      8.45 o 
  -3   9   4     1191.09     1213.94     26.58 o 
  -2   9   4        4.67        2.11      1.95 o 
  -1   9   4      210.48      177.15      6.25 o 
   0   9   4       49.65       52.05      3.03 o 
   1   9   4     1545.96     1619.20     27.82 o 
   2   9   4       59.67       61.27      3.34 o 
   3   9   4       90.95      104.45      5.35 o 
   4   9   4       90.02       94.60      4.06 o 
   5   9   4      337.10      311.15      7.87 o 
   6   9   4      955.77      916.61     17.54 o 
   7   9   4      213.46      234.36      8.88 o 
   8   9   4      167.87      177.77      6.99 o 
   9   9   4        0.15       -3.19      3.19 o 
  10   9   4       91.80       94.36      6.05 o 
  11   9   4        3.76        0.97      4.76 o 
  12   9   4       42.77       34.46      6.65 o 
  13   9   4      106.56       94.48      9.32 o 
  14   9   4      172.83      188.55     12.24 o 
 -14  10   4      167.04      165.58     12.85 o 
 -13  10   4      136.52      144.55     11.71 o 
 -12  10   4       28.54       14.52      6.58 o 
 -11  10   4      359.49      397.57     18.73 o 
 -10  10   4      297.53      316.19     14.82 o 
  -9  10   4      581.94      575.26     17.24 o 
  -8  10   4       11.51       10.29      6.11 o 
  -7  10   4      890.99      888.30     22.45 o 
  -6  10   4      819.69      785.73     31.69 o 
  -5  10   4      837.29      839.12     20.24 o 
  -4  10   4     1704.53     1740.79     47.69 o 
  -3  10   4     3465.47     3507.88     81.99 o 
  -2  10   4      415.17      392.73     14.55 o 
  -1  10   4     2054.57     2093.02     38.89 o 
   0  10   4     3151.87     3151.74     56.96 o 
   1  10   4       16.41       17.11      3.03 o 
   2  10   4       67.52       66.28      4.13 o 
   3  10   4     1886.23     1902.81     40.05 o 
   4  10   4       81.65       92.42      4.92 o 
   5  10   4      311.31      294.60      9.43 o 
   6  10   4      514.14      542.81     21.55 o 
   7  10   4      976.10      984.08     23.66 o 
   8  10   4        0.02        2.47      3.94 o 
   9  10   4       78.20       91.22      6.69 o 
  10  10   4      626.21      595.94     17.25 o 
  11  10   4      103.15      113.21      7.49 o 
  12  10   4      319.30      311.95     12.44 o 
  13  10   4       71.40       90.76      9.32 o 
  14  10   4       95.74      111.67     10.35 o 
 -14  11   4      386.29      422.44     32.80 o 
 -13  11   4      225.22      300.70     26.08 o 
 -12  11   4        2.87       -8.34      8.34 o 
 -11  11   4      603.90      588.70     25.80 o 
 -10  11   4       13.81        8.71      7.90 o 
  -9  11   4      256.45      257.64     30.63 o 
  -8  11   4      217.75      230.55     16.66 o 
  -7  11   4      566.11      554.06     18.38 o 
  -6  11   4      256.94      272.32     11.89 o 
  -5  11   4      687.77      693.29     17.73 o 
  -4  11   4      606.27      576.63     15.52 o 
  -3  11   4        1.61        3.82      2.78 o 
  -2  11   4      888.95      862.35     20.82 o 
  -1  11   4      889.34      862.60     18.20 o 
   0  11   4       44.10       45.44      3.85 o 
   1  11   4       25.60       17.87      4.47 o 
   2  11   4       56.59       66.95      4.52 o 
   3  11   4      797.80      735.94     18.18 o 
   4  11   4       52.49       49.15      4.81 o 
   5  11   4      952.25      978.55     20.74 o 
   6  11   4       45.78       35.81      4.57 o 
   7  11   4     1066.74     1060.53     29.70 o 
   8  11   4       72.06       82.36      6.79 o 
   9  11   4      332.95      343.74     12.18 o 
  10  11   4      104.08      110.18      8.96 o 
  11  11   4        1.93        1.57      4.83 o 
  12  11   4       73.34       77.12      7.21 o 
  13  11   4       96.71       90.78      9.63 o 
 -13  12   4      185.55      166.05     20.45 o 
 -12  12   4       38.16       28.17      9.65 o 
 -11  12   4       36.10       51.99     18.00 o 
 -10  12   4      298.52      278.84     17.37 o 
  -9  12   4      563.41      545.35     34.22 o 
  -8  12   4      334.91      350.98     18.87 o 
  -7  12   4        1.26       -1.73      6.97 o 
  -6  12   4     1263.05     1287.95     43.59 o 
  -5  12   4        3.63        2.13      6.04 o 
  -4  12   4       18.11       28.83      5.56 o 
  -3  12   4      160.62      126.93     22.77 o 
  -2  12   4        7.86        2.62      4.40 o 
  -1  12   4     1018.51     1046.15     29.06 o 
   0  12   4       22.30       25.77      4.18 o 
   1  12   4      119.85      125.13      7.37 o 
   2  12   4      505.38      525.21     14.89 o 
   3  12   4     1088.41     1061.84     28.73 o 
   4  12   4      588.82      614.12     16.73 o 
   5  12   4      234.33      215.62      8.99 o 
   6  12   4       89.04       95.27      6.39 o 
   7  12   4      423.59      383.63     12.60 o 
   8  12   4      164.89      142.60      7.90 o 
   9  12   4      681.55      679.26     18.87 o 
  10  12   4        6.59        6.15      4.87 o 
  11  12   4       29.22       21.50      5.70 o 
  12  12   4      111.16      115.95      9.04 o 
  13  12   4        3.55        3.59      8.14 o 
 -13  13   4       18.99       11.98      9.86 o 
 -12  13   4      162.36      139.98     16.11 o 
 -11  13   4      590.97      619.16     27.65 o 
 -10  13   4        5.44       11.89      8.56 o 
  -9  13   4     1498.98     1583.42     53.26 o 
  -8  13   4      407.37      428.59     21.89 o 
  -7  13   4      407.25      368.81     19.58 o 
  -6  13   4      405.44      428.34     20.97 o 
  -5  13   4      499.66      508.22     21.98 o 
  -4  13   4       76.60       82.35      7.40 o 
  -3  13   4      639.58      562.85     48.25 o 
  -2  13   4     1357.16     1345.01     44.78 o 
  -1  13   4       65.89       72.72      6.91 o 
   0  13   4       43.66       45.88      5.11 o 
   1  13   4       10.42       19.71      4.41 o 
   2  13   4     2188.12     2254.86     48.18 o 
   3  13   4      146.96      138.57      8.44 o 
   4  13   4      352.02      357.00     14.17 o 
   5  13   4     1774.54     1710.32     43.79 o 
   6  13   4      144.62      127.52      8.85 o 
   7  13   4      195.16      189.81     10.43 o 
   8  13   4      578.70      573.75     23.52 o 
   9  13   4      935.66      956.82     28.67 o 
  10  13   4      380.44      355.47     15.51 o 
  11  13   4        3.65       -1.26      6.11 o 
  12  13   4      131.27      145.95     16.52 o 
 -12  14   4      143.48      148.57     15.01 o 
 -11  14   4       78.12       66.25     12.10 o 
 -10  14   4       13.78       16.20      9.59 o 
  -9  14   4       39.60       41.36      9.92 o 
  -8  14   4       45.66       57.10     10.89 o 
  -7  14   4      184.93      172.45     17.72 o 
  -6  14   4      146.37      141.84     12.82 o 
  -5  14   4      181.90      201.26     14.25 o 
  -4  14   4      326.00      352.19     15.61 o 
  -3  14   4      299.70      271.47     12.57 o 
  -2  14   4      309.94      317.96     15.03 o 
  -1  14   4       51.21       42.28      6.32 o 
   0  14   4      409.33      388.65     15.29 o 
   1  14   4       71.23       77.91      6.24 o 
   2  14   4      673.32      665.17     18.85 o 
   3  14   4      810.41      822.67     24.31 o 
   4  14   4      113.99      106.16      8.31 o 
   5  14   4      242.97      236.09     11.74 o 
   6  14   4       86.40       67.45      7.29 o 
   7  14   4      261.73      275.09     13.77 o 
   8  14   4      403.34      409.20     20.20 o 
   9  14   4      216.32      222.34     12.31 o 
  10  14   4      100.12      100.36      9.33 o 
  11  14   4       34.38       34.22      7.69 o 
  12  14   4        1.66        3.88      6.53 o 
 -11  15   4      178.12      192.78     29.26 o 
 -10  15   4       92.96       91.11     12.53 o 
  -9  15   4      723.04      743.42     31.13 o 
  -8  15   4       64.09       68.13     11.72 o 
  -7  15   4       15.78        9.26      8.47 o 
  -6  15   4      303.91      282.71     17.41 o 
  -5  15   4      560.29      574.49     33.60 o 
  -4  15   4      188.12      175.92     10.50 o 
  -3  15   4      269.91      242.53     17.97 o 
  -2  15   4      524.75      560.46     21.86 o 
  -1  15   4      254.13      259.80     13.08 o 
   0  15   4      140.97      156.14     10.90 o 
   1  15   4      855.77      934.60     28.29 o 
   2  15   4      921.20      903.73     23.19 o 
   3  15   4       28.97       28.08      5.24 o 
   4  15   4      126.81      126.03      9.26 o 
   5  15   4     1057.05     1150.42     32.32 o 
   6  15   4       57.62       59.47      7.66 o 
   7  15   4       34.11       28.01      6.65 o 
   8  15   4      347.68      369.99     21.01 o 
   9  15   4       18.68        8.90      6.57 o 
  10  15   4       19.18       20.18      7.08 o 
  11  15   4       43.55       50.50      8.39 o 
 -10  16   4       21.05        6.89      9.93 o 
  -9  16   4      540.56      573.10     28.12 o 
  -8  16   4       10.62        1.52      8.77 o 
  -7  16   4      349.39      381.35     21.45 o 
  -6  16   4        4.54       -3.83      7.57 o 
  -5  16   4      196.38      189.23     14.87 o 
  -4  16   4     1017.35     1001.64     37.68 o 
  -3  16   4        1.81       10.34      6.22 o 
  -2  16   4        8.74        6.72      5.99 o 
  -1  16   4       91.30       80.18      8.32 o 
   0  16   4      512.63      557.78     20.32 o 
   1  16   4        5.71        2.19      6.31 o 
   2  16   4       69.35       72.84      6.83 o 
   3  16   4     1000.18      920.87     47.77 o 
   4  16   4      245.81      237.76     12.24 o 
   5  16   4       69.07       74.83     12.74 o 
   6  16   4      172.26      196.83     11.55 o 
   7  16   4      375.42      413.94     17.25 o 
   8  16   4      152.76      164.89     11.09 o 
   9  16   4       27.00        5.76      6.80 o 
  10  16   4       35.46       35.49      7.89 o 
  -9  17   4      124.94      122.45     14.37 o 
  -8  17   4       87.34       77.16     12.44 o 
  -7  17   4      104.28       88.16     12.68 o 
  -6  17   4        4.32       -7.61      7.85 o 
  -5  17   4       21.53       31.83      9.75 o 
  -4  17   4      159.57      136.86     13.42 o 
  -3  17   4       54.25       27.20      7.74 o 
  -2  17   4       49.38       37.70      9.02 o 
  -1  17   4      352.07      344.88     15.85 o 
   0  17   4        8.00        8.58      6.77 o 
   1  17   4      186.83      222.73     12.90 o 
   2  17   4       27.68       25.41      7.45 o 
   3  17   4       36.75       49.20      6.51 o 
   4  17   4       82.86       94.00      8.57 o 
   5  17   4       33.16       37.81      7.34 o 
   6  17   4      131.61      138.91     10.18 o 
   7  17   4        2.82       -0.58      6.86 o 
   8  17   4      183.41      174.33     17.84 o 
   9  17   4        3.18        0.76      6.88 o 
  -8  18   4      126.26      155.57     15.32 o 
  -7  18   4      215.47      211.94     21.41 o 
  -6  18   4      188.90      167.55     27.74 o 
  -5  18   4       13.73        8.24      9.48 o 
  -4  18   4      496.01      500.27     25.39 o 
  -3  18   4       68.03       92.35      9.47 o 
  -2  18   4        1.01       -2.32      6.42 o 
  -1  18   4       62.48       57.79      8.76 o 
   0  18   4      329.97      304.21     18.49 o 
   1  18   4       87.39       64.10      8.84 o 
   2  18   4       21.90       19.56      7.28 o 
   3  18   4      305.70      344.65     19.68 o 
   4  18   4      235.01      211.89     15.07 o 
   5  18   4      175.47      180.27     11.71 o 
   6  18   4       88.13       76.92     14.56 o 
   7  18   4      193.02      207.34     15.53 o 
   8  18   4       13.03       11.51      7.41 o 
  -7  19   4       75.01       73.86     20.97 o 
  -6  19   4       78.54      100.02     13.70 o 
  -5  19   4       51.03       54.97     11.96 o 
  -4  19   4       33.87       12.42      9.46 o 
  -3  19   4       16.32       14.48     13.48 o 
  -2  19   4      354.52      336.35     16.19 o 
  -1  19   4       24.78       13.35      7.79 o 
   0  19   4        0.20       -6.59      6.59 o 
   1  19   4        0.26       -2.00      6.76 o 
   2  19   4      121.91      103.64     10.29 o 
   3  19   4       62.20       68.65     11.16 o 
   4  19   4       23.51       24.02     14.00 o 
   5  19   4      162.61      180.93     11.95 o 
   6  19   4       66.80       51.32      8.67 o 
  -4  20   4       25.76       12.94     10.93 o 
  -3  20   4       13.52        1.39     14.31 o 
  -2  20   4       10.49       -2.02      7.26 o 
  -1  20   4      247.12      277.77     15.15 o 
   0  20   4       14.18        2.08      7.25 o 
   1  20   4      146.95      150.75     12.29 o 
   2  20   4      136.92      157.67     15.62 o 
   3  20   4        2.77       -2.37      8.32 o 
   4  20   4       13.77        6.77     12.91 o 
 -16   1   5       51.50       65.06     15.20 o 
 -15   1   5      289.19      265.91     20.96 o 
 -14   1   5      766.23      766.33     34.80 o 
 -13   1   5      368.37      388.08     23.87 o 
 -12   1   5      675.95      700.82     36.23 o 
 -11   1   5     2949.70     2897.32     88.89 o 
 -10   1   5      186.26      174.32     17.46 o 
  -9   1   5     2254.40     2124.66     52.13 o 
  -8   1   5      380.58      368.43     10.77 o 
  -7   1   5      892.35      913.59     18.44 o 
  -6   1   5      147.72      153.38      5.34 o 
  -5   1   5     1594.74     1569.72     26.45 o 
  -4   1   5    11443.38    10965.45    172.63 o 
  -3   1   5     5187.08     5488.41     87.41 o 
  -2   1   5     2912.20     3091.62     54.68 o 
  -1   1   5     3787.23     3719.17     66.64 o 
   0   1   5     2361.34     2217.37     36.53 o 
   1   1   5     2436.77     2178.79     42.20 o 
   2   1   5       27.53       32.44      2.31 o 
   3   1   5    11940.85    12007.52    189.13 o 
   4   1   5      154.34      179.70      5.24 o 
   5   1   5     3551.90     3628.29     59.25 o 
   6   1   5     2783.43     2880.10     47.82 o 
   7   1   5     2576.82     2456.81     41.46 o 
   8   1   5     6981.39     7102.70    114.14 o 
   9   1   5       10.90        8.94      3.26 o 
  10   1   5      237.17      245.35     14.92 o 
  11   1   5      107.82      119.90      7.51 o 
  12   1   5      434.95      411.76     14.20 o 
  13   1   5      324.56      323.42     15.44 o 
  14   1   5      323.78      334.39     16.62 o 
  15   1   5      800.87      867.61     24.58 o 
 -16   2   5       38.40       49.96     14.78 o 
 -15   2   5       44.57       40.00     13.47 o 
 -14   2   5      347.31      338.71     23.13 o 
 -13   2   5      969.04     1026.86     53.12 o 
 -12   2   5       80.92       85.22     12.44 o 
 -11   2   5     1160.89     1164.50     42.24 o 
 -10   2   5      680.17      755.58     40.18 o 
  -9   2   5      774.17      744.65     33.63 o 
  -8   2   5      397.25      379.16     13.09 o 
  -7   2   5      181.42      167.91      5.79 o 
  -6   2   5     1880.23     1749.06     32.63 o 
  -5   2   5      256.72      252.17      7.66 o 
  -4   2   5     1246.29     1234.99     23.65 o 
  -3   2   5     3016.54     2847.36     46.26 o 
  -2   2   5      590.58      601.89     11.28 o 
  -1   2   5       69.28       61.75      2.96 o 
   0   2   5      672.23      662.54     13.43 o 
   1   2   5     2745.51     2630.08     43.10 o 
   2   2   5        9.95        3.46      1.68 o 
   3   2   5        2.22       18.95      3.65 o 
   4   2   5     3595.08     3604.89     58.73 o 
   5   2   5      295.93      292.88      7.32 o 
   6   2   5     1311.96     1298.35     23.19 o 
   7   2   5     1828.41     1818.75     31.54 o 
   8   2   5      415.31      455.11     10.55 o 
   9   2   5      472.63      437.04     11.67 o 
  10   2   5      132.28      135.04      7.90 o 
  11   2   5      316.57      315.53     11.97 o 
  12   2   5      354.09      365.32     13.23 o 
  13   2   5       19.24       31.59      5.89 o 
  14   2   5      514.21      518.84     17.38 o 
  15   2   5        7.40       11.81      5.88 o 
 -16   3   5       11.94       -8.58     13.09 o 
 -15   3   5      172.26      158.62     18.05 o 
 -14   3   5      164.96      168.01     16.95 o 
 -13   3   5        0.82       -2.72     10.28 o 
 -12   3   5       89.23       96.50     12.77 o 
 -11   3   5      493.95      524.85     24.79 o 
 -10   3   5        5.66        9.45      5.76 o 
  -9   3   5        6.42        9.29      3.73 o 
  -8   3   5      122.09      120.69      5.58 o 
  -7   3   5       58.91       58.30      4.86 o 
  -6   3   5        1.15        7.14      2.48 o 
  -5   3   5      614.46      639.99     13.65 o 
  -4   3   5     4128.90     3959.74    120.63 o 
  -3   3   5      736.43      842.65     16.97 o 
  -2   3   5      447.84      483.09      9.50 o 
  -1   3   5     8967.16     9130.32    191.23 o 
   0   3   5      367.27      378.55      8.01 o 
   1   3   5     7259.09     7475.20    118.54 o 
   2   3   5      119.03      109.43      4.26 o 
   3   3   5     3307.72     3345.25     59.72 o 
   4   3   5       31.08       26.19      2.54 o 
   5   3   5     2965.46     3009.54     49.67 o 
   6   3   5      685.27      687.87     13.72 o 
   7   3   5      695.62      641.30     13.24 o 
   8   3   5        7.02       15.00      3.55 o 
   9   3   5       11.39       11.10      3.40 o 
  10   3   5       25.65       28.51      4.31 o 
  11   3   5       36.60       34.15      5.24 o 
  12   3   5      534.32      519.02     16.46 o 
  13   3   5      314.14      317.42     12.81 o 
  14   3   5       24.12       36.94      6.80 o 
  15   3   5       72.75       76.56      7.87 o 
 -16   4   5       79.97       79.04     15.88 o 
 -15   4   5       70.94       60.15     14.79 o 
 -14   4   5      250.41      229.58     19.13 o 
 -13   4   5     1997.02     2055.94     68.93 o 
 -12   4   5       98.36       85.35     12.79 o 
 -11   4   5     1510.34     1503.59     51.11 o 
 -10   4   5     1457.54     1520.64     34.24 o 
  -9   4   5     1423.27     1436.94     31.86 o 
  -8   4   5       13.54       12.90      3.61 o 
  -7   4   5      606.08      626.97     15.43 o 
  -6   4   5     7610.99     7417.60    129.74 o 
  -5   4   5      109.45      112.41      4.58 o 
  -4   4   5     1001.30      989.89     35.18 o 
  -3   4   5     6190.61     6011.03    105.43 o 
  -2   4   5     4477.53     4557.23     80.17 o 
  -1   4   5      192.03      194.56      5.56 o 
   0   4   5      204.00      233.22      6.39 o 
   1   4   5    13598.29    13338.61    229.86 o 
   2   4   5     2665.93     2727.38     64.17 o 
   3   4   5      880.18      872.98     16.09 o 
   4   4   5     3806.48     3432.55     61.42 o 
   5   4   5     1464.30     1533.49     26.68 o 
   6   4   5      248.68      208.02      6.26 o 
   7   4   5      781.24      762.11     15.13 o 
   8   4   5      219.44      199.01      8.97 o 
   9   4   5        0.26       -0.56      3.05 o 
  10   4   5      283.60      274.53      9.40 o 
  11   4   5      466.59      505.63     15.77 o 
  12   4   5        0.35        3.79      4.68 o 
  13   4   5       94.79       97.79      8.07 o 
  14   4   5      818.96      872.38     24.35 o 
  15   4   5       36.59       37.06      6.81 o 
 -16   5   5        0.03      -12.05     12.05 o 
 -15   5   5       23.07       15.05     12.51 o 
 -14   5   5        9.25       -0.16     11.54 o 
 -13   5   5      271.69      308.82     20.99 o 
 -12   5   5        9.22       20.38      9.81 o 
 -11   5   5       91.49       89.75     12.19 o 
 -10   5   5      325.41      351.57     12.39 o 
  -9   5   5       38.05       40.42      5.83 o 
  -8   5   5       84.32       86.44      5.55 o 
  -7   5   5      716.60      702.09     15.36 o 
  -6   5   5       11.43       24.90      5.15 o 
  -5   5   5      889.36      864.81     17.69 o 
  -4   5   5      149.19      140.45      9.58 o 
  -3   5   5        8.81        8.21      2.48 o 
  -2   5   5       62.10       65.01      4.55 o 
  -1   5   5      304.94      311.69      6.99 o 
   0   5   5      490.09      558.10     10.94 o 
   1   5   5       80.84       90.41      3.96 o 
   2   5   5     3088.41     3105.09     55.40 o 
   3   5   5      724.10      696.11     14.77 o 
   4   5   5      178.07      157.08      9.02 o 
   5   5   5       12.70       14.25      2.47 o 
   6   5   5        1.26       -2.06      2.06 o 
   7   5   5        2.47       -0.63      2.33 o 
   8   5   5      618.28      625.43     14.86 o 
   9   5   5      584.43      550.44     13.96 o 
  10   5   5       52.98       63.08      5.14 o 
  11   5   5      147.93      139.42      8.07 o 
  12   5   5        1.14       -4.18      4.18 o 
  13   5   5      116.34      119.40      8.40 o 
  14   5   5       11.78       21.99      6.06 o 
  15   5   5      285.89      289.61     13.10 o 
 -15   6   5      150.10      175.41     18.82 o 
 -14   6   5        0.23        2.35     10.59 o 
 -13   6   5     1228.96     1284.26     48.06 o 
 -12   6   5      185.27      233.47     17.44 o 
 -11   6   5      178.79      180.79     12.52 o 
 -10   6   5     1969.00     1982.39     43.45 o 
  -9   6   5      585.49      579.23     16.27 o 
  -8   6   5      140.99      137.49      6.98 o 
  -7   6   5      268.87      264.49      9.13 o 
  -6   6   5     4658.98     4516.29     90.34 o 
  -5   6   5      138.34      135.94      5.94 o 
  -4   6   5       12.29        6.61      2.36 o 
  -3   6   5     1972.75     1866.17     34.78 o 
  -2   6   5     1256.92     1162.17     20.32 o 
  -1   6   5        9.05        4.98      1.76 o 
   0   6   5      133.41      131.47      4.62 o 
   1   6   5     1678.67     1552.38     26.65 o 
   2   6   5     1125.32     1138.96     20.27 o 
   3   6   5     1274.25     1281.77     22.62 o 
   4   6   5     2603.49     2512.38     63.35 o 
   5   6   5     1228.74     1222.00     22.03 o 
   6   6   5      456.39      477.96     11.66 o 
   7   6   5      357.85      336.67     17.02 o 
   8   6   5      575.13      566.09     19.92 o 
   9   6   5       59.69       51.23      4.69 o 
  10   6   5      871.44      875.44     19.96 o 
  11   6   5      315.09      308.27     11.95 o 
  12   6   5       54.53       59.52      6.43 o 
  13   6   5      228.30      226.17     10.93 o 
  14   6   5      294.41      337.98     13.94 o 
  15   6   5        0.36        8.64      6.03 o 
 -15   7   5      105.71      111.00     15.92 o 
 -14   7   5       61.46       45.40     13.12 o 
 -13   7   5      448.58      480.28     26.30 o 
 -12   7   5      329.11      333.34     15.71 o 
 -11   7   5      140.97      166.44     17.26 o 
 -10   7   5      327.34      318.33     18.15 o 
  -9   7   5       14.61       17.64      4.42 o 
  -8   7   5      653.89      659.00     21.40 o 
  -7   7   5      443.39      453.03     15.17 o 
  -6   7   5      467.20      452.90     11.18 o 
  -5   7   5       76.66       74.17      4.22 o 
  -4   7   5     1648.90     1630.31     30.97 o 
  -3   7   5        9.84        5.46      2.55 o 
  -2   7   5     1522.67     1539.45     29.36 o 
  -1   7   5      919.91      907.16     16.55 o 
   0   7   5      836.38      740.31     14.05 o 
   1   7   5     4080.68     4040.22     65.52 o 
   2   7   5      554.77      539.89     11.14 o 
   3   7   5     2500.00     2372.47     51.18 o 
   4   7   5        1.66       -0.44      2.11 o 
   5   7   5     1011.12      947.20     17.87 o 
   6   7   5      604.28      658.51     13.49 o 
   7   7   5     2056.90     2004.19     38.27 o 
   8   7   5     3690.67     3766.46     76.67 o 
   9   7   5        3.32        2.32      3.45 o 
  10   7   5      984.55      948.78     23.08 o 
  11   7   5      231.81      232.93      9.11 o 
  12   7   5      222.40      223.45     10.44 o 
  13   7   5        1.97        3.34      5.21 o 
  14   7   5       80.91       88.00      8.04 o 
 -15   8   5       46.66       68.79     14.60 o 
 -14   8   5       32.48       17.61     12.34 o 
 -13   8   5        1.07       -7.78     10.70 o 
 -12   8   5      451.63      448.22     23.52 o 
 -11   8   5        2.87       -5.39      5.39 o 
 -10   8   5        3.05        0.11      5.81 o 
  -9   8   5      517.43      530.54     15.85 o 
  -8   8   5      261.42      241.08     10.85 o 
  -7   8   5      702.13      701.30     18.05 o 
  -6   8   5        7.60       11.73      3.06 o 
  -5   8   5      658.33      639.83     14.42 o 
  -4   8   5      323.02      326.43      8.91 o 
  -3   8   5       45.76       45.55      3.62 o 
  -2   8   5     1382.11     1402.36     27.15 o 
  -1   8   5      375.69      390.27      8.67 o 
   0   8   5      104.59       96.71      3.92 o 
   1   8   5      361.31      375.76      8.58 o 
   2   8   5      179.96      176.80      5.72 o 
   3   8   5      470.85      477.51     10.33 o 
   4   8   5        1.98        3.34      2.27 o 
   5   8   5        2.69       -0.06      2.30 o 
   6   8   5       57.50       64.11      3.92 o 
   7   8   5        0.86        1.33      2.94 o 
   8   8   5        0.34       10.65      3.71 o 
   9   8   5      118.67      114.32      6.29 o 
  10   8   5       17.53       24.42      4.47 o 
  11   8   5       13.63       17.16      4.40 o 
  12   8   5      142.95      121.95      8.29 o 
  13   8   5      336.66      339.14     13.57 o 
  14   8   5        4.08       -1.26      6.56 o 
 -14   9   5      240.12      246.55     20.54 o 
 -13   9   5      370.01      322.09     16.97 o 
 -12   9   5       87.72      104.35     12.04 o 
 -11   9   5      406.82      425.54     15.47 o 
 -10   9   5        3.81       -0.18      5.92 o 
  -9   9   5      463.08      430.27     14.37 o 
  -8   9   5      198.74      205.83      9.09 o 
  -7   9   5     1856.68     1888.94     47.47 o 
  -6   9   5      458.43      483.95     12.18 o 
  -5   9   5       77.15       76.78      4.53 o 
  -4   9   5     4770.59     4717.33     84.11 o 
  -3   9   5       10.40        6.88      2.78 o 
  -2   9   5       74.75       80.20      4.32 o 
  -1   9   5     2615.62     2516.53     46.33 o 
   0   9   5      988.67     1016.79     18.65 o 
   1   9   5      910.38      864.16     16.38 o 
   2   9   5      196.42      188.79      5.89 o 
   3   9   5     1906.22     1840.96     31.80 o 
   4   9   5     1742.77     1599.43     28.12 o 
   5   9   5       15.56       13.60      2.88 o 
   6   9   5        5.38        6.12      2.69 o 
   7   9   5       49.59       38.96      4.71 o 
   8   9   5     1434.63     1484.62     36.59 o 
   9   9   5      276.77      289.58     11.26 o 
  10   9   5      983.09      990.16     25.02 o 
  11   9   5      486.02      509.60     16.07 o 
  12   9   5      278.88      291.82     14.10 o 
  13   9   5       12.60       12.20      6.72 o 
  14   9   5       46.06       39.69      7.91 o 
 -14  10   5      168.67      202.46     27.43 o 
 -13  10   5      363.76      357.88     21.09 o 
 -12  10   5      153.22      135.74     11.25 o 
 -11  10   5      474.89      468.24     16.47 o 
 -10  10   5      209.97      223.95     12.59 o 
  -9  10   5      300.57      283.47     13.41 o 
  -8  10   5        6.57        8.40      5.46 o 
  -7  10   5      424.74      395.90     15.16 o 
  -6  10   5     1682.43     1641.99     38.11 o 
  -5  10   5        0.52       -2.83      3.28 o 
  -4  10   5     1847.65     1795.24     48.14 o 
  -3  10   5     1821.96     1742.85     37.68 o 
  -2  10   5      213.61      194.45      8.06 o 
  -1  10   5      281.23      266.47     11.73 o 
   0  10   5      115.50      119.28      5.31 o 
   1  10   5     1520.45     1401.60     27.50 o 
   2  10   5      875.29      867.04     21.86 o 
   3  10   5     1871.29     1859.08     35.55 o 
   4  10   5      165.98      169.89      8.08 o 
   5  10   5      112.80      117.32      5.77 o 
   6  10   5       61.11       43.47      4.96 o 
   7  10   5      141.11      133.34      7.31 o 
   8  10   5      170.89      149.35     11.38 o 
   9  10   5       26.76       17.14      4.97 o 
  10  10   5       52.50       55.60      6.07 o 
  11  10   5      108.62      135.25      8.67 o 
  12  10   5       34.02       43.03      6.56 o 
  13  10   5        8.42       13.69      6.84 o 
 -13  11   5       18.08        8.26     12.29 o 
 -12  11   5       35.13       21.71      9.48 o 
 -11  11   5      230.39      240.97     16.74 o 
 -10  11   5       40.68       36.53      7.04 o 
  -9  11   5      193.46      198.34     13.37 o 
  -8  11   5      993.58      965.37     28.09 o 
  -7  11   5       94.00      104.37      9.58 o 
  -6  11   5       20.33       29.30      5.98 o 
  -5  11   5      370.33      366.47     14.08 o 
  -4  11   5      634.11      664.07     17.49 o 
  -3  11   5        7.26       13.48      3.93 o 
  -2  11   5        1.27        1.26      3.54 o 
  -1  11   5     1340.35     1342.74     33.76 o 
   0  11   5      265.72      255.36      9.65 o 
   1  11   5        5.70        3.07      3.01 o 
   2  11   5     1458.54     1435.18     28.52 o 
   3  11   5      236.22      207.10      8.42 o 
   4  11   5      203.88      201.84      7.67 o 
   5  11   5      107.43      109.02      7.05 o 
   6  11   5      484.79      476.18     14.23 o 
   7  11   5       16.02       12.82      4.38 o 
   8  11   5       50.11       55.11      5.95 o 
   9  11   5      284.14      273.25     11.30 o 
  10  11   5        6.94        0.62      5.02 o 
  11  11   5      182.78      207.93     10.53 o 
  12  11   5      103.65      104.17      9.39 o 
  13  11   5        0.71       -0.08      6.39 o 
 -13  12   5      427.08      474.14     34.66 o 
 -12  12   5       31.17       19.06      9.53 o 
 -11  12   5      159.47      150.87     14.11 o 
 -10  12   5      433.03      423.67     28.92 o 
  -9  12   5      407.23      419.03     21.51 o 
  -8  12   5       31.28       33.07      9.30 o 
  -7  12   5       11.19        7.24      7.50 o 
  -6  12   5     1870.33     1941.83     61.37 o 
  -5  12   5        2.55        0.55      4.64 o 
  -4  12   5       33.92       35.78      5.99 o 
  -3  12   5     3739.00     3749.72     89.06 o 
  -2  12   5       52.36       58.05      8.72 o 
  -1  12   5      235.82      240.60     11.55 o 
   0  12   5       69.72       62.63      7.07 o 
   1  12   5     2053.09     2048.13     43.98 o 
   2  12   5      145.34      146.55      6.53 o 
   3  12   5       21.08       15.59      3.77 o 
   4  12   5     1064.89     1060.86     22.62 o 
   5  12   5      881.07      863.00     19.43 o 
   6  12   5      214.22      229.34     10.99 o 
   7  12   5      378.03      411.58     13.55 o 
   8  12   5      476.24      486.74     15.25 o 
   9  12   5        3.21       -1.65      4.50 o 
  10  12   5      572.26      552.47     18.82 o 
  11  12   5       59.31       72.18      7.40 o 
  12  12   5       37.14       50.57      6.87 o 
 -12  13   5       23.19       40.26     13.95 o 
 -11  13   5       38.60       10.65      9.78 o 
 -10  13   5        3.14        6.39      8.33 o 
  -9  13   5      105.27       99.93     12.67 o 
  -8  13   5      489.76      468.59     22.82 o 
  -7  13   5        7.57        0.72      8.03 o 
  -6  13   5       92.64      104.31     11.60 o 
  -5  13   5        0.30       -5.23      5.54 o 
  -4  13   5      235.52      241.09     11.81 o 
  -3  13   5       54.09       48.87      6.49 o 
  -2  13   5      824.57      810.92     24.80 o 
  -1  13   5       99.82       97.97     10.16 o 
   0  13   5       12.07        4.98      5.36 o 
   1  13   5       73.04       92.00      9.85 o 
   2  13   5      149.48      158.20      8.06 o 
   3  13   5       58.39       52.25      5.80 o 
   4  13   5       15.42        5.17      4.47 o 
   5  13   5        0.57       -2.22      4.82 o 
   6  13   5       39.66       47.33      6.74 o 
   7  13   5      322.17      325.69     14.45 o 
   8  13   5      193.13      215.77     11.86 o 
   9  13   5      153.21      164.54     11.00 o 
  10  13   5       35.52       41.92      7.70 o 
  11  13   5       12.03       22.18      7.01 o 
  12  13   5       10.25       -5.97      5.97 o 
 -12  14   5      260.93      256.99     39.92 o 
 -11  14   5       53.96       46.02     17.48 o 
 -10  14   5      447.82      458.53     24.66 o 
  -9  14   5      437.71      484.32     24.24 o 
  -8  14   5      249.20      246.86     17.41 o 
  -7  14   5       50.77       60.49     10.29 o 
  -6  14   5      634.38      699.66     29.41 o 
  -5  14   5        2.03       -6.83      6.83 o 
  -4  14   5        1.28       -4.74      4.74 o 
  -3  14   5       43.40       49.66      7.55 o 
  -2  14   5      139.71      133.65     11.01 o 
  -1  14   5       97.11      103.12      8.55 o 
   0  14   5       34.51       31.50      6.67 o 
   1  14   5     1492.31     1478.86     40.23 o 
   2  14   5        0.38       -4.90      5.56 o 
   3  14   5      384.30      406.31     13.77 o 
   4  14   5       58.70       56.61      6.22 o 
   5  14   5     1090.60     1069.53     41.30 o 
   6  14   5      819.90      824.05     25.58 o 
   7  14   5      295.31      269.86     13.33 o 
   8  14   5      495.51      530.59     19.70 o 
   9  14   5       19.42       17.36      6.81 o 
  10  14   5      547.74      609.34     22.27 o 
  11  14   5       19.83       19.31      7.06 o 
 -11  15   5      273.75      266.58     19.25 o 
 -10  15   5       39.15       42.75     15.91 o 
  -9  15   5        2.27       -8.53      8.53 o 
  -8  15   5      127.78      132.05     14.25 o 
  -7  15   5      115.28      110.64     12.98 o 
  -6  15   5       44.17       29.29      9.28 o 
  -5  15   5       73.20       80.29     13.82 o 
  -4  15   5      296.90      275.43     13.51 o 
  -3  15   5        0.19       -3.36      5.52 o 
  -2  15   5        2.98       -2.27      5.31 o 
  -1  15   5       85.30       78.20      8.18 o 
   0  15   5      161.98      165.73     10.73 o 
   1  15   5      263.43      295.30     14.44 o 
   2  15   5      182.84      152.23     10.71 o 
   3  15   5      849.91      882.42     27.58 o 
   4  15   5       14.47       13.60      5.92 o 
   5  15   5      192.61      168.21     10.36 o 
   6  15   5      231.55      192.14     12.09 o 
   7  15   5      150.85      140.29     10.22 o 
   8  15   5      396.17      394.37     18.73 o 
   9  15   5      157.37      184.87     11.86 o 
  10  15   5      196.21      210.46     13.08 o 
 -10  16   5        4.66       -9.08      9.08 o 
  -9  16   5      142.20      140.56     22.44 o 
  -8  16   5       93.77       73.27     12.57 o 
  -7  16   5      227.08      249.08     17.99 o 
  -6  16   5       33.37       36.13     10.05 o 
  -5  16   5      190.80      219.19     16.10 o 
  -4  16   5      139.91      175.10     14.91 o 
  -3  16   5      302.54      313.17     14.82 o 
  -2  16   5      169.34      191.57     11.98 o 
  -1  16   5      131.53      148.23     10.63 o 
   0  16   5      111.79      123.46     10.01 o 
   1  16   5      267.13      284.13     14.30 o 
   2  16   5       88.43      101.32     10.04 o 
   3  16   5      258.23      285.72     14.51 o 
   4  16   5        0.88       -4.58      6.88 o 
   5  16   5       75.79       66.52      7.93 o 
   6  16   5      249.52      268.64     13.41 o 
   7  16   5       59.01       59.85      9.55 o 
   8  16   5        2.28       -1.14      6.34 o 
   9  16   5       12.16        4.04      6.92 o 
  -9  17   5       21.50       27.59     11.68 o 
  -8  17   5      557.07      595.46     29.34 o 
  -7  17   5       71.75       72.61     13.09 o 
  -6  17   5        4.62        1.46      9.39 o 
  -5  17   5      151.62      130.82     14.72 o 
  -4  17   5      903.88      927.34     37.03 o 
  -3  17   5       37.09       34.68      7.72 o 
  -2  17   5        0.63       -7.05      7.05 o 
  -1  17   5     1114.13     1207.42     40.39 o 
   0  17   5       64.07       59.76      8.84 o 
   1  17   5       67.80       76.11      9.42 o 
   2  17   5       34.27       33.25      8.16 o 
   3  17   5      820.58      828.36     27.36 o 
   4  17   5        5.77       12.19      8.16 o 
   5  17   5      100.64      112.88      9.55 o 
   6  17   5      153.47      135.43     11.93 o 
   7  17   5       54.25       43.01      8.12 o 
   8  17   5      178.09      166.25     13.52 o 
  -7  18   5      201.95      228.53     18.11 o 
  -6  18   5      147.23      164.60     15.61 o 
  -5  18   5       24.81       33.10     17.33 o 
  -4  18   5       37.44       46.91     11.45 o 
  -3  18   5       70.58       65.98      9.06 o 
  -2  18   5        8.54        0.96      8.14 o 
  -1  18   5       67.58       67.24      9.40 o 
   0  18   5      141.38      158.78     11.95 o 
   1  18   5       54.14       45.87      8.91 o 
   2  18   5        2.63       -6.85      6.85 o 
   3  18   5        7.63        5.18      8.54 o 
   4  18   5       56.96       60.10     21.85 o 
   5  18   5       14.42        9.25      8.09 o 
   6  18   5        0.02       -0.47      6.51 o 
  -5  19   5      190.80      212.46     17.79 o 
  -4  19   5      270.86      293.09     20.13 o 
  -3  19   5       11.00        3.69     19.32 o 
  -2  19   5       11.09       11.08      7.88 o 
  -1  19   5      290.07      323.56     16.53 o 
   0  19   5       16.51       11.74      7.87 o 
   1  19   5        7.04        0.98      7.74 o 
   2  19   5      235.28      285.74     15.78 o 
   3  19   5       53.84       68.12     17.38 o 
   4  19   5        0.52       -8.05      8.05 o 
   5  19   5        2.52       -9.17      9.61 o 
  -2  20   5      337.32      394.78     39.59 o 
  -1  20   5        6.79       -6.08      7.70 o 
   0  20   5       24.20       15.62      8.45 o 
   1  20   5       21.23       17.07      8.38 o 
 -15   0   6      234.32      235.11     29.13 o 
 -14   0   6        1.49       14.72     16.48 o 
 -13   0   6      143.48      142.35     21.80 o 
 -12   0   6     4627.59     4853.68    202.88 o 
 -11   0   6       23.26       16.94     10.69 o 
 -10   0   6       79.05       98.44     14.31 o 
  -9   0   6     2690.26     2688.11     79.21 o 
  -8   0   6      879.53      951.38     50.28 o 
  -7   0   6     2920.05     2963.70    113.65 o 
  -6   0   6      907.50      951.59     31.10 o 
  -5   0   6     8524.43     8529.93    236.73 o 
  -4   0   6     1326.15     1237.30     30.42 o 
  -3   0   6      399.66      370.46     12.52 o 
  -2   0   6     4149.13     3663.67     83.95 o 
  -1   0   6     6288.92     6283.99    141.72 o 
   0   0   6      757.26      788.48     20.84 o 
   1   0   6     3731.26     3586.02     82.54 o 
   2   0   6     3078.66     3186.85     74.01 o 
   3   0   6      936.46      934.65     24.59 o 
   4   0   6       39.71       24.94      3.74 o 
   5   0   6     4214.15     4261.68     98.38 o 
   6   0   6     4106.69     4107.94     95.28 o 
   7   0   6      779.00      841.69     24.46 o 
   8   0   6     3950.82     4013.12     93.92 o 
   9   0   6       11.77       10.56      4.62 o 
  10   0   6      134.26      122.57     10.88 o 
  11   0   6      980.51      932.88     68.87 o 
  12   0   6       30.12       20.00      8.01 o 
  13   0   6        7.75       -3.41      7.45 o 
  14   0   6       60.87       42.66      9.62 o 
  15   0   6      559.56      604.97     28.29 o 
 -15   1   6       12.26        9.81     13.29 o 
 -14   1   6        3.12       -0.91     10.66 o 
 -13   1   6      213.61      214.32     22.11 o 
 -12   1   6       29.96       64.97     16.63 o 
 -11   1   6        6.17       -0.47      7.00 o 
 -10   1   6      143.04      157.39     11.99 o 
  -9   1   6     1084.19     1064.52     24.87 o 
  -8   1   6      820.15      807.41     19.74 o 
  -7   1   6      178.04      185.36      7.52 o 
  -6   1   6     1087.83     1091.33     26.89 o 
  -5   1   6       50.51       52.46      3.45 o 
  -4   1   6       35.36       23.33      2.64 o 
  -3   1   6      395.79      363.63      7.84 o 
  -2   1   6      213.04      219.95      6.16 o 
  -1   1   6     1020.67      975.61     17.54 o 
   0   1   6     1220.88     1244.21     21.77 o 
   1   1   6      979.85      983.19     17.83 o 
   2   1   6     1007.44      979.20     17.92 o 
   3   1   6      141.97      140.82      4.85 o 
   4   1   6     1041.85     1012.26     18.74 o 
   5   1   6      432.39      461.50     10.42 o 
   6   1   6      716.00      699.95     14.27 o 
   7   1   6        9.70        8.38      2.70 o 
   8   1   6        0.77        4.32      2.89 o 
   9   1   6      568.34      551.21     14.07 o 
  10   1   6        3.36        2.38      4.18 o 
  11   1   6      437.57      452.86     15.00 o 
  12   1   6      109.95       97.47      7.71 o 
  13   1   6       56.84       53.15      6.70 o 
  14   1   6        4.76        2.68      5.35 o 
  15   1   6       16.67       25.38      6.80 o 
 -15   2   6      149.20      122.66     16.96 o 
 -14   2   6        1.16        5.61     11.76 o 
 -13   2   6        4.20       21.21     10.72 o 
 -12   2   6     1577.87     1677.06     57.50 o 
 -11   2   6      266.49      252.56     22.26 o 
 -10   2   6     1512.66     1484.98     39.05 o 
  -9   2   6     1504.14     1461.08     38.13 o 
  -8   2   6     4254.50     4065.99     83.06 o 
  -7   2   6       91.55       81.27      5.12 o 
  -6   2   6       84.98       82.37      4.16 o 
  -5   2   6     3859.20     3916.87     69.94 o 
  -4   2   6      162.05      149.85      5.38 o 
  -3   2   6      336.64      337.41      7.77 o 
  -2   2   6      958.79      879.56     19.53 o 
  -1   2   6     2528.71     2607.13     42.98 o 
   0   2   6        9.81        9.87      2.15 o 
   1   2   6      291.21      262.48      6.57 o 
   2   2   6      242.82      218.33      6.10 o 
   3   2   6      205.82      215.51      6.33 o 
   4   2   6     1064.01     1024.44     18.98 o 
   5   2   6     2483.59     2446.41     41.30 o 
   6   2   6      413.59      432.44     10.12 o 
   7   2   6       39.99       34.22      3.34 o 
   8   2   6     1112.36     1117.86     21.28 o 
   9   2   6       39.49       45.97      4.61 o 
  10   2   6       33.26       30.53      5.84 o 
  11   2   6      951.82      989.03     25.46 o 
  12   2   6       21.79       18.98      5.40 o 
  13   2   6       70.07       60.44      7.15 o 
  14   2   6       20.70       16.80      5.86 o 
  15   2   6      409.97      441.16     16.72 o 
 -15   3   6       38.53       24.35     16.04 o 
 -14   3   6        7.81        9.05     11.34 o 
 -13   3   6     1466.28     1486.37     53.87 o 
 -12   3   6       62.97       74.31     15.52 o 
 -11   3   6       15.88       16.63     11.67 o 
 -10   3   6     4174.81     3947.85    119.66 o 
  -9   3   6      236.64      250.67     16.49 o 
  -8   3   6      442.33      447.08     12.96 o 
  -7   3   6      102.92      100.82      4.81 o 
  -6   3   6     2333.19     2240.13     60.32 o 
  -5   3   6      422.56      405.03     11.40 o 
  -4   3   6      423.21      432.51     10.61 o 
  -3   3   6    10214.44     9808.02    170.65 o 
  -2   3   6      671.68      725.01     13.70 o 
  -1   3   6     3129.52     2952.82     48.40 o 
   0   3   6        8.16        7.56      2.24 o 
   1   3   6     1019.80      951.51     17.42 o 
   2   3   6     3826.51     3463.54     56.59 o 
   3   3   6       68.78       74.98      4.09 o 
   4   3   6     2633.25     2564.78     43.01 o 
   5   3   6     1053.26     1034.39     19.32 o 
   6   3   6     2346.76     2290.02     39.13 o 
   7   3   6       86.95       80.99      4.57 o 
   8   3   6      274.17      271.02      8.26 o 
   9   3   6     1388.08     1445.05     29.47 o 
  10   3   6       31.62       25.09      4.30 o 
  11   3   6      277.58      272.07     11.39 o 
  12   3   6        2.34        1.13      4.83 o 
  13   3   6      866.28      902.54     24.86 o 
  14   3   6      135.75      128.72      9.24 o 
 -15   4   6        5.75        3.71     12.76 o 
 -14   4   6        3.51        0.23     10.88 o 
 -13   4   6       87.29      143.25     16.30 o 
 -12   4   6       57.42       63.71     11.69 o 
 -11   4   6       96.51       85.87     23.66 o 
 -10   4   6      273.95      310.13     13.96 o 
  -9   4   6        0.27       -2.72      4.69 o 
  -8   4   6      144.53      141.00      7.07 o 
  -7   4   6       47.74       49.43      3.95 o 
  -6   4   6       14.29       21.14      3.11 o 
  -5   4   6      494.13      497.69     16.41 o 
  -4   4   6       74.20       74.23      4.10 o 
  -3   4   6     1092.50     1166.42     23.06 o 
  -2   4   6      137.80      138.32      6.92 o 
  -1   4   6      494.87      460.36     14.25 o 
   0   4   6      843.29      896.53     16.86 o 
   1   4   6      162.84      150.01      6.81 o 
   2   4   6      202.90      223.58      6.32 o 
   3   4   6        3.28       -1.13      2.06 o 
   4   4   6      101.86      103.49      4.48 o 
   5   4   6       49.04       45.01      4.50 o 
   6   4   6     2256.51     2202.64     37.77 o 
   7   4   6        5.08        2.16      3.13 o 
   8   4   6       68.45       67.80      4.99 o 
   9   4   6       33.49       40.29      4.67 o 
  10   4   6      211.45      201.39      9.30 o 
  11   4   6        9.82       -1.16      4.67 o 
  12   4   6       15.07       10.63      5.01 o 
  13   4   6       71.07       72.26      8.27 o 
  14   4   6       31.35       23.64      6.61 o 
 -15   5   6       28.75       19.21     13.08 o 
 -14   5   6      242.61      240.47     20.18 o 
 -13   5   6     1133.54     1177.41     54.75 o 
 -12   5   6        0.41       -2.49      9.88 o 
 -11   5   6      279.17      288.11     26.11 o 
 -10   5   6     2867.04     2753.93     82.70 o 
  -9   5   6        1.88        1.51      4.00 o 
  -8   5   6      119.74      112.67      6.45 o 
  -7   5   6      432.24      428.62     10.97 o 
  -6   5   6     1864.61     1807.67     34.39 o 
  -5   5   6     1694.91     1725.30     32.84 o 
  -4   5   6       22.23       27.11      3.05 o 
  -3   5   6     5588.54     5324.24    105.85 o 
  -2   5   6       25.90       22.02      4.92 o 
  -1   5   6     1585.19     1633.47     33.68 o 
   0   5   6     2518.52     2509.67     51.27 o 
   1   5   6     4268.86     4083.23     89.05 o 
   2   5   6     7194.97     6711.56    142.20 o 
   3   5   6      228.46      253.00     10.68 o 
   4   5   6     2873.12     2876.58     47.94 o 
   5   5   6      135.75      118.98      5.01 o 
   6   5   6     2048.46     1950.56     33.89 o 
   7   5   6      456.05      450.08     14.99 o 
   8   5   6     1378.34     1323.57     27.21 o 
   9   5   6     1948.62     1882.33     37.04 o 
  10   5   6       15.28       16.90      4.23 o 
  11   5   6        2.26       -4.30      4.30 o 
  12   5   6        8.20       13.13      5.51 o 
  13   5   6      364.76      390.96     17.54 o 
  14   5   6      129.66      120.74      9.18 o 
 -15   6   6       12.89       -3.58     20.79 o 
 -14   6   6        0.59       -7.50     11.27 o 
 -13   6   6      256.02      295.26     20.83 o 
 -12   6   6      756.14      700.33     31.00 o 
 -11   6   6        3.95       -1.18      6.82 o 
 -10   6   6       36.30       63.54     12.81 o 
  -9   6   6      502.95      518.91     15.19 o 
  -8   6   6       10.83       16.22      4.28 o 
  -7   6   6        0.18        2.58      2.89 o 
  -6   6   6      898.47      905.13     19.12 o 
  -5   6   6      245.71      247.62     14.37 o 
  -4   6   6        1.72       -1.01      1.65 o 
  -3   6   6      217.19      232.14      7.28 o 
  -2   6   6     2945.74     3059.72     55.65 o 
  -1   6   6      151.90      144.95      5.88 o 
   0   6   6      766.61      762.13     14.98 o 
   1   6   6      118.79      103.11      4.24 o 
   2   6   6       91.82       76.71      3.81 o 
   3   6   6      102.31      107.59      4.51 o 
   4   6   6      644.34      625.15     17.52 o 
   5   6   6     1285.98     1221.69     32.97 o 
   6   6   6       95.16       86.78      4.49 o 
   7   6   6       14.59       25.15      3.82 o 
   8   6   6     1498.86     1465.61     29.74 o 
   9   6   6      138.56      144.86      6.99 o 
  10   6   6       46.59       47.69      5.12 o 
  11   6   6      322.34      323.44     18.93 o 
  12   6   6      325.63      327.00     13.05 o 
  13   6   6      132.86      152.48     12.00 o 
  14   6   6       15.48       29.33      6.62 o 
 -14   7   6      245.51      228.34     39.67 o 
 -13   7   6      174.47      176.26     17.22 o 
 -12   7   6       34.89       32.40     11.06 o 
 -11   7   6       48.98       36.69     14.77 o 
 -10   7   6     1033.43     1064.87     26.54 o 
  -9   7   6       41.48       52.99      6.50 o 
  -8   7   6      672.55      689.50     18.25 o 
  -7   7   6      788.40      776.53     19.38 o 
  -6   7   6        1.60        1.58      2.14 o 
  -5   7   6      252.98      261.09      8.14 o 
  -4   7   6      339.94      309.44      8.87 o 
  -3   7   6     1089.37     1058.71     21.56 o 
  -2   7   6      829.44      844.50     17.87 o 
  -1   7   6       22.34       22.54      3.22 o 
   0   7   6     1222.74     1174.54     21.16 o 
   1   7   6      786.42      742.37     15.93 o 
   2   7   6      210.91      194.57      6.06 o 
   3   7   6      942.38      945.79     18.07 o 
   4   7   6     1258.16     1220.07     24.49 o 
   5   7   6       95.71       82.63      4.35 o 
   6   7   6      904.35      914.56     17.93 o 
   7   7   6       21.38       18.00      5.29 o 
   8   7   6        8.24       11.81      3.49 o 
   9   7   6      252.44      268.73      9.60 o 
  10   7   6      104.22      116.20      6.76 o 
  11   7   6        0.69        1.16      4.31 o 
  12   7   6       11.75       24.00      5.77 o 
  13   7   6      181.45      189.75     12.98 o 
  14   7   6        1.25        6.42      6.04 o 
 -14   8   6       41.52       55.27     14.02 o 
 -13   8   6      285.41      266.04     20.26 o 
 -12   8   6      483.63      506.89     46.30 o 
 -11   8   6       37.70       24.95     10.95 o 
 -10   8   6      320.81      326.34     15.19 o 
  -9   8   6      132.27      145.78     20.66 o 
  -8   8   6     1169.78     1108.18     30.54 o 
  -7   8   6       67.25       60.37      5.92 o 
  -6   8   6      143.14      138.43      6.04 o 
  -5   8   6     2176.36     2134.69     40.33 o 
  -4   8   6      216.30      230.02     15.40 o 
  -3   8   6      271.25      268.66      8.30 o 
  -2   8   6      847.44      807.90     17.37 o 
  -1   8   6        4.16        4.24      2.86 o 
   0   8   6      431.48      432.43     11.58 o 
   1   8   6     1440.01     1437.87     25.49 o 
   2   8   6      531.47      475.86     10.58 o 
   3   8   6      388.09      382.88      9.25 o 
   4   8   6      549.56      556.96     13.29 o 
   5   8   6       28.32       26.99      3.24 o 
   6   8   6       16.93       13.55      3.09 o 
   7   8   6      267.97      260.59      8.86 o 
   8   8   6     2769.41     2807.20     52.81 o 
   9   8   6       14.26        8.74      4.09 o 
  10   8   6       28.17       20.71      5.93 o 
  11   8   6     1248.32     1298.92     28.23 o 
  12   8   6      177.98      190.80     10.32 o 
  13   8   6      164.75      184.97     12.06 o 
 -14   9   6       74.34       67.65     30.11 o 
 -13   9   6        0.05      -11.10     11.10 o 
 -12   9   6        3.79        0.13      8.52 o 
 -11   9   6       42.27       51.07      8.13 o 
 -10   9   6        0.92       -4.29      5.14 o 
  -9   9   6        2.40       -1.19      4.80 o 
  -8   9   6        9.64       21.30      5.69 o 
  -7   9   6      155.75      142.04      9.90 o 
  -6   9   6      745.60      718.55     16.48 o 
  -5   9   6       51.02       50.56      4.48 o 
  -4   9   6      232.03      217.64     13.22 o 
  -3   9   6      822.48      772.45     17.07 o 
  -2   9   6        1.92       -1.24      2.70 o 
  -1   9   6     1478.54     1418.29     28.02 o 
   0   9   6      795.91      827.39     17.89 o 
   1   9   6      258.10      254.13      7.24 o 
   2   9   6      114.06      108.27      5.29 o 
   3   9   6     1042.71     1068.52     23.94 o 
   4   9   6      434.98      452.72     13.11 o 
   5   9   6      474.91      456.84     12.14 o 
   6   9   6        3.06        2.49      3.25 o 
   7   9   6       48.49       57.91      6.65 o 
   8   9   6      142.77      150.45      7.98 o 
   9   9   6      307.64      307.89     14.27 o 
  10   9   6       22.27       36.98      5.89 o 
  11   9   6       95.22       96.93      9.74 o 
  12   9   6       15.08       10.50      6.66 o 
  13   9   6       17.51       20.16      9.05 o 
 -13  10   6       34.75       27.79     17.82 o 
 -12  10   6      274.28      315.00     20.15 o 
 -11  10   6      158.55      174.74     14.01 o 
 -10  10   6       21.38       19.17      6.91 o 
  -9  10   6        4.01        1.51      5.32 o 
  -8  10   6     1341.42     1363.10     37.03 o 
  -7  10   6      208.93      203.49     10.97 o 
  -6  10   6      154.00      179.39     11.40 o 
  -5  10   6     2106.41     2120.80     45.49 o 
  -4  10   6      348.71      318.41     12.93 o 
  -3  10   6     1456.97     1482.83     35.11 o 
  -2  10   6      536.31      498.78     14.26 o 
  -1  10   6      247.90      251.50      9.74 o 
   0  10   6      377.98      384.00     12.10 o 
   1  10   6      495.91      506.43     15.14 o 
   2  10   6       16.78       22.53      5.10 o 
   3  10   6      103.64      109.66      6.48 o 
   4  10   6      195.88      205.73     10.10 o 
   5  10   6      398.38      386.08     14.07 o 
   6  10   6      398.48      342.67     11.72 o 
   7  10   6      552.32      533.69     15.85 o 
   8  10   6      828.71      851.58     22.24 o 
   9  10   6       15.87        9.96      4.94 o 
  10  10   6        6.92       -3.18      7.92 o 
  11  10   6      723.03      793.77     25.62 o 
  12  10   6      125.72      123.83     20.33 o 
 -12  11   6        9.58       -8.60      8.60 o 
 -11  11   6       21.92       23.26      8.08 o 
 -10  11   6      560.96      569.43     20.86 o 
  -9  11   6       25.22       16.74      6.61 o 
  -8  11   6      207.69      221.62     11.85 o 
  -7  11   6       58.89       45.70      6.86 o 
  -6  11   6     2839.96     2916.73     70.82 o 
  -5  11   6      269.98      279.38     10.64 o 
  -4  11   6       52.92       57.05      6.41 o 
  -3  11   6     1980.76     1902.44     46.76 o 
  -2  11   6        0.36       -3.67      3.67 o 
  -1  11   6     1874.25     1836.35     40.16 o 
   0  11   6       42.09       39.00      5.00 o 
   1  11   6      523.78      511.44     14.87 o 
   2  11   6      347.75      375.81     15.77 o 
   3  11   6       91.61       83.23      5.33 o 
   4  11   6      226.07      236.92     16.99 o 
   5  11   6        9.80        6.22      3.85 o 
   6  11   6      164.94      168.21      8.51 o 
   7  11   6      361.16      313.72     11.74 o 
   8  11   6      149.45      146.72     12.07 o 
   9  11   6      815.32      804.76     21.93 o 
  10  11   6       27.14       11.83      8.21 o 
  11  11   6      130.69      149.79      9.45 o 
  12  11   6        8.94       -2.10      5.43 o 
 -12  12   6        5.15       -8.20      8.77 o 
 -11  12   6       71.92       75.33     12.27 o 
 -10  12   6       98.23      108.44     12.94 o 
  -9  12   6        0.60        4.72      7.61 o 
  -8  12   6       97.96       97.16     11.16 o 
  -7  12   6        0.12       -2.81      7.05 o 
  -6  12   6      103.95       94.70     13.22 o 
  -5  12   6        3.88        4.78      4.97 o 
  -4  12   6       61.80       43.58      8.46 o 
  -3  12   6      727.34      660.23     21.22 o 
  -2  12   6       54.62       54.55      5.63 o 
  -1  12   6       10.82       21.34      4.62 o 
   0  12   6      189.27      188.80      8.68 o 
   1  12   6       16.85       18.83      4.65 o 
   2  12   6      650.82      656.06     18.04 o 
   3  12   6      476.05      464.77     14.85 o 
   4  12   6     1218.70     1200.03     28.28 o 
   5  12   6       61.05       44.33      5.49 o 
   6  12   6       86.52       76.04      6.40 o 
   7  12   6      549.00      510.80     15.82 o 
   8  12   6        1.08       -4.10      4.48 o 
   9  12   6       26.91       42.07      6.52 o 
  10  12   6        7.86       10.83      5.75 o 
  11  12   6       56.15       60.90      7.25 o 
 -12  13   6        0.26       -1.30     10.34 o 
 -11  13   6       38.71       44.32     25.23 o 
 -10  13   6      739.17      790.80     33.42 o 
  -9  13   6        2.60       -7.83      9.79 o 
  -8  13   6        2.47        2.95      7.87 o 
  -7  13   6       97.86      105.66     12.06 o 
  -6  13   6      229.10      236.90     15.79 o 
  -5  13   6      435.40      430.53     16.56 o 
  -4  13   6       12.55        6.70      4.34 o 
  -3  13   6      436.59      458.55     17.13 o 
  -2  13   6      206.95      194.09     10.98 o 
  -1  13   6      623.98      653.55     26.35 o 
   0  13   6      825.74      849.70     34.98 o 
   1  13   6      647.48      625.88     21.21 o 
   2  13   6      916.67      931.54     27.85 o 
   3  13   6      524.15      510.81     18.78 o 
   4  13   6      468.09      454.09     16.76 o 
   5  13   6       20.67       14.96      5.88 o 
   6  13   6      619.12      614.72     20.94 o 
   7  13   6      127.82      124.91      9.47 o 
   8  13   6       74.16       96.42     15.61 o 
   9  13   6      497.34      535.12     20.17 o 
  10  13   6      101.02       80.94      9.45 o 
  11  13   6       28.56       31.80      7.88 o 
 -11  14   6       17.32        1.61     10.11 o 
 -10  14   6      137.47      123.60     14.63 o 
  -9  14   6       60.34       39.25     11.45 o 
  -8  14   6       70.64       74.58     11.56 o 
  -7  14   6       26.48       18.84      9.57 o 
  -6  14   6       68.82       84.51     24.74 o 
  -5  14   6        1.73        2.64      7.50 o 
  -4  14   6       11.17        7.56      4.60 o 
  -3  14   6       81.20       74.34      8.24 o 
  -2  14   6      144.47      125.42      9.45 o 
  -1  14   6      201.46      209.29     11.80 o 
   0  14   6       70.62       47.20     10.18 o 
   1  14   6      189.73      195.11     11.64 o 
   2  14   6        5.52       -3.09      6.99 o 
   3  14   6        1.82        6.08      6.04 o 
   4  14   6        2.57       -3.12      8.10 o 
   5  14   6        0.28        0.51      5.13 o 
   6  14   6       31.35       24.15      6.55 o 
   7  14   6       69.32       61.18      7.84 o 
   8  14   6       57.73       54.26      8.27 o 
   9  14   6        0.05       -4.55      5.99 o 
  10  14   6       83.64       86.95      9.84 o 
 -10  15   6      130.02      129.04     15.33 o 
  -9  15   6        0.32       -5.14     16.84 o 
  -8  15   6        9.40       11.61     20.71 o 
  -7  15   6      734.22      743.67     31.56 o 
  -6  15   6      137.59      124.02     13.32 o 
  -5  15   6       61.11       49.54     10.60 o 
  -4  15   6       38.91       28.19     13.71 o 
  -3  15   6      279.25      263.81     19.05 o 
  -2  15   6        9.90        3.71      6.20 o 
  -1  15   6      226.90      256.37     13.50 o 
   0  15   6      471.06      494.11     19.18 o 
   1  15   6       83.92       74.21      8.69 o 
   2  15   6       66.78       77.64      8.99 o 
   3  15   6      870.01      905.96     28.37 o 
   4  15   6       53.05       42.40      9.20 o 
   5  15   6       18.75       12.21      7.69 o 
   6  15   6       63.91       71.13      8.13 o 
   7  15   6       19.95       13.33      6.80 o 
   8  15   6        8.34       18.52      6.82 o 
   9  15   6       14.10       12.48      7.10 o 
  -9  16   6      136.22      117.79     14.80 o 
  -8  16   6      318.01      346.10     21.75 o 
  -7  16   6       10.55        7.50      9.82 o 
  -6  16   6        2.71       -6.19      8.65 o 
  -5  16   6      335.81      296.99     19.14 o 
  -4  16   6      248.81      237.51     17.26 o 
  -3  16   6        5.33       -5.93      5.93 o 
  -2  16   6      142.51      142.75     10.96 o 
  -1  16   6      737.20      732.55     24.84 o 
   0  16   6       93.14       97.26     10.09 o 
   1  16   6      229.41      219.88     13.12 o 
   2  16   6      103.81      103.42     10.40 o 
   3  16   6      170.48      171.36     15.41 o 
   4  16   6      183.92      218.88     20.14 o 
   5  16   6        2.62       -4.79      7.05 o 
   6  16   6      124.18      131.75     17.79 o 
   7  16   6        3.29        0.33      6.29 o 
   8  16   6      149.34      140.84     16.99 o 
  -8  17   6        0.41       -1.86     16.42 o 
  -7  17   6      167.32      179.30     16.84 o 
  -6  17   6        5.44       -9.38      9.38 o 
  -5  17   6       20.19        7.66      9.55 o 
  -4  17   6      257.63      251.33     23.19 o 
  -3  17   6        2.39       -5.88      6.59 o 
  -2  17   6        1.73        0.84      7.03 o 
  -1  17   6       20.69       29.43     11.76 o 
   0  17   6      150.55      168.48     15.92 o 
   1  17   6      115.67      126.93     10.99 o 
   2  17   6       59.00       60.57      9.29 o 
   3  17   6      328.57      379.89     21.97 o 
   4  17   6       42.83       51.39     15.73 o 
   5  17   6       62.71       44.10     10.07 o 
   6  17   6        3.77        7.65      8.25 o 
   7  17   6        1.63       -0.87      7.89 o 
  -6  18   6       51.08       46.00     12.38 o 
  -5  18   6      305.61      313.06     39.90 o 
  -4  18   6      119.11      127.80     27.58 o 
  -3  18   6      208.53      210.80     13.37 o 
  -2  18   6       29.38       16.85      8.10 o 
  -1  18   6      457.08      459.39     19.68 o 
   0  18   6      115.96      119.55     11.36 o 
   1  18   6       98.93       90.07     10.90 o 
   2  18   6      150.52      154.77     12.36 o 
   3  18   6       15.69        9.40     12.45 o 
   4  18   6      170.75      179.69     15.41 o 
   5  18   6        2.25       -0.35      7.77 o 
  -3  19   6      292.90      289.16     20.30 o 
  -2  19   6       11.81       26.20      8.46 o 
  -1  19   6        2.80       -5.89     10.68 o 
   0  19   6        2.94       -5.93      7.81 o 
   1  19   6       24.41       16.62      9.01 o 
   2  19   6      124.89      143.83     12.48 o 
 -15   1   7      122.28      135.70     18.42 o 
 -14   1   7      236.53      260.37     69.93 o 
 -13   1   7        4.59        2.80      9.97 o 
 -12   1   7     1822.57     1835.46     85.07 o 
 -11   1   7      565.56      527.11     24.02 o 
 -10   1   7       13.03        4.92      7.06 o 
  -9   1   7      910.62      899.21     22.08 o 
  -8   1   7      950.44      938.51     22.70 o 
  -7   1   7      809.36      802.09     19.89 o 
  -6   1   7      107.72      103.85      8.16 o 
  -5   1   7     2397.55     2209.69     46.57 o 
  -4   1   7     1162.22     1070.87     31.33 o 
  -3   1   7      939.26      905.42     18.72 o 
  -2   1   7     4443.25     4254.52     75.36 o 
  -1   1   7      590.02      573.64     11.70 o 
   0   1   7     1706.93     1583.44     27.52 o 
   1   1   7      291.30      313.71      7.81 o 
   2   1   7      826.67      795.06     17.13 o 
   3   1   7     1631.83     1592.64     35.19 o 
   4   1   7      768.87      753.76     16.30 o 
   5   1   7      320.46      316.76      8.41 o 
   6   1   7      272.27      265.03      9.03 o 
   7   1   7     1257.78     1187.80     22.54 o 
   8   1   7      627.35      629.81     14.07 o 
   9   1   7        0.24        1.47      3.59 o 
  10   1   7      431.46      443.36     14.71 o 
  11   1   7       73.39       61.51      6.85 o 
  12   1   7       49.44       46.33      6.72 o 
  13   1   7      124.84      119.25      9.11 o 
  14   1   7       39.81       40.89      7.22 o 
 -15   2   7        9.68        5.76     12.69 o 
 -14   2   7      121.66      125.72     19.52 o 
 -13   2   7       53.27       55.25     13.08 o 
 -12   2   7        2.99        6.92     13.43 o 
 -11   2   7      530.38      558.77     24.97 o 
 -10   2   7      212.08      246.61     12.01 o 
  -9   2   7       15.51       21.61      5.65 o 
  -8   2   7      878.32      902.19     22.02 o 
  -7   2   7      242.00      261.92      9.49 o 
  -6   2   7      328.24      336.12     10.69 o 
  -5   2   7      749.44      739.33     18.41 o 
  -4   2   7       91.71       97.28      4.79 o 
  -3   2   7     1193.41     1107.85     22.72 o 
  -2   2   7       89.47       80.01      4.24 o 
  -1   2   7     1456.70     1487.80     25.97 o 
   0   2   7       52.74       57.26      3.51 o 
   1   2   7      898.15      923.25     17.34 o 
   2   2   7     3243.64     3037.96     50.43 o 
   3   2   7      406.34      395.62      9.41 o 
   4   2   7      151.27      141.29      5.32 o 
   5   2   7      717.13      724.03     17.34 o 
   6   2   7      160.53      162.83      6.01 o 
   7   2   7       75.41       62.78      4.29 o 
   8   2   7      168.25      168.07      6.46 o 
   9   2   7     1735.96     1711.48     34.45 o 
  10   2   7        4.09        1.12      4.46 o 
  11   2   7        9.06        3.60      4.93 o 
  12   2   7      537.47      607.39     18.98 o 
  13   2   7        9.52       12.38      5.81 o 
  14   2   7       39.84       47.75      7.54 o 
 -15   3   7       32.33       32.78     13.77 o 
 -14   3   7       50.51       44.79     12.87 o 
 -13   3   7       29.11       28.57     11.89 o 
 -12   3   7      758.81      692.41     30.38 o 
 -11   3   7      218.93      218.40     15.15 o 
 -10   3   7        3.89       13.27      5.85 o 
  -9   3   7      751.34      733.04     22.45 o 
  -8   3   7      673.75      642.21     18.00 o 
  -7   3   7        0.77        4.00      3.62 o 
  -6   3   7      479.95      442.52     15.08 o 
  -5   3   7      707.68      715.54     15.81 o 
  -4   3   7     1065.46     1109.79     22.40 o 
  -3   3   7      720.08      722.63     15.76 o 
  -2   3   7       48.12       48.51      3.66 o 
  -1   3   7      141.15      156.36      5.14 o 
   0   3   7      197.49      231.63      6.46 o 
   1   3   7       10.86        5.02      2.26 o 
   2   3   7      229.75      244.50      6.98 o 
   3   3   7       48.67       47.27      3.82 o 
   4   3   7       51.41       46.20      3.47 o 
   5   3   7      189.90      173.80      6.11 o 
   6   3   7      346.09      334.89      9.28 o 
   7   3   7      242.47      256.35      7.83 o 
   8   3   7       60.56       72.87      4.79 o 
   9   3   7       76.92       84.76      5.92 o 
  10   3   7       10.73        5.67      4.72 o 
  11   3   7      221.99      221.17     10.62 o 
  12   3   7      237.97      248.13     11.73 o 
  13   3   7      186.85      189.34     10.89 o 
  14   3   7        5.04        1.49      5.97 o 
 -14   4   7      328.31      283.27     21.85 o 
 -13   4   7      209.76      205.53     43.57 o 
 -12   4   7        4.74       -2.33      9.33 o 
 -11   4   7     1135.29     1161.28     42.09 o 
 -10   4   7     1177.28     1170.47     32.87 o 
  -9   4   7       19.37       21.17      5.77 o 
  -8   4   7     1583.13     1653.96     36.60 o 
  -7   4   7     1032.24     1012.16     24.04 o 
  -6   4   7      206.90      209.25     12.39 o 
  -5   4   7     1896.77     1865.07     35.53 o 
  -4   4   7      641.45      685.01     15.31 o 
  -3   4   7      515.50      476.38     11.65 o 
  -2   4   7      995.39      946.79     19.70 o 
  -1   4   7     1078.13     1027.82     21.08 o 
   0   4   7      301.62      329.24      8.05 o 
   1   4   7       38.40       37.14      3.15 o 
   2   4   7     6015.54     5796.25     93.47 o 
   3   4   7       12.00       10.25      2.69 o 
   4   4   7      506.86      526.73     11.62 o 
   5   4   7      162.52      159.45      7.72 o 
   6   4   7     1813.79     1751.99     31.11 o 
   7   4   7        9.68        3.65      2.87 o 
   8   4   7      103.92       98.92      5.93 o 
   9   4   7     2627.38     2698.30     51.29 o 
  10   4   7      177.55      185.79      8.34 o 
  11   4   7       19.79       17.23      5.79 o 
  12   4   7      474.68      525.48     17.52 o 
  13   4   7      189.57      210.91     15.33 o 
  14   4   7      247.94      306.89     34.79 o 
 -14   5   7        6.11       16.14     12.41 o 
 -13   5   7       91.51      111.66     15.33 o 
 -12   5   7      357.17      385.46     41.19 o 
 -11   5   7      164.79      184.65     19.99 o 
 -10   5   7       19.55       20.01      6.82 o 
  -9   5   7       93.79       90.06      7.93 o 
  -8   5   7      869.29      835.90     24.65 o 
  -7   5   7      157.13      181.81     10.09 o 
  -6   5   7      594.52      561.69     14.20 o 
  -5   5   7     1376.44     1353.86     26.95 o 
  -4   5   7      508.68      490.49     13.77 o 
  -3   5   7      290.75      286.36      8.52 o 
  -2   5   7      813.58      805.01     19.70 o 
  -1   5   7      242.81      227.21      8.46 o 
   0   5   7     1323.49     1255.99     25.10 o 
   1   5   7      300.86      278.77      7.52 o 
   2   5   7      131.24      138.14      5.29 o 
   3   5   7      686.44      656.76     13.65 o 
   4   5   7       20.40       14.16      3.05 o 
   5   5   7      265.18      267.67      8.57 o 
   6   5   7       13.75       10.03      3.24 o 
   7   5   7        5.62        0.81      4.03 o 
   8   5   7       49.71       44.12      4.86 o 
   9   5   7       46.36       50.92      5.25 o 
  10   5   7       79.07       76.43      6.83 o 
  11   5   7        6.58        2.86      4.99 o 
  12   5   7      101.75       86.86      8.09 o 
  13   5   7        6.98        5.35      5.95 o 
 -14   6   7       59.08       85.61     15.28 o 
 -13   6   7       19.19       20.84     11.28 o 
 -12   6   7       49.27       53.03     11.58 o 
 -11   6   7      579.48      624.76     22.47 o 
 -10   6   7      405.61      415.75     20.02 o 
  -9   6   7      105.73      109.53      8.90 o 
  -8   6   7     1065.46     1113.42     30.90 o 
  -7   6   7      123.00      112.90      5.73 o 
  -6   6   7      230.52      236.68      8.06 o 
  -5   6   7      649.44      579.21     17.90 o 
  -4   6   7       30.52       29.52      3.65 o 
  -3   6   7      565.65      524.73     23.38 o 
  -2   6   7     1006.99      928.99     22.05 o 
  -1   6   7      840.90      819.83     20.64 o 
   0   6   7      758.67      736.93     18.43 o 
   1   6   7       12.89        7.49      2.65 o 
   2   6   7     4815.18     4706.38     83.99 o 
   3   6   7       22.18       17.24      3.63 o 
   4   6   7      260.77      252.19      8.30 o 
   5   6   7     1825.58     1760.03     38.35 o 
   6   6   7     2296.69     2142.05     37.44 o 
   7   6   7        2.66        3.20      3.51 o 
   8   6   7      199.97      163.97      8.47 o 
   9   6   7     1054.34     1084.30     23.95 o 
  10   6   7       15.80       10.22      4.64 o 
  11   6   7       20.74       11.52      5.56 o 
  12   6   7      235.50      233.96     11.59 o 
  13   6   7       10.99       17.14      6.36 o 
 -14   7   7       36.39       28.60     13.87 o 
 -13   7   7       29.16       35.91     12.07 o 
 -12   7   7      781.17      793.72     33.58 o 
 -11   7   7      169.04      180.94     13.03 o 
 -10   7   7        6.25        0.67      7.62 o 
  -9   7   7      790.75      812.12     24.91 o 
  -8   7   7       38.87       34.70      5.37 o 
  -7   7   7      254.24      283.07     10.74 o 
  -6   7   7       67.94       56.86      4.56 o 
  -5   7   7     2226.12     2138.23     95.19 o 
  -4   7   7      966.60      931.54     19.92 o 
  -3   7   7       63.05       59.51      4.49 o 
  -2   7   7     1557.20     1485.92     29.28 o 
  -1   7   7       17.74       18.84      3.43 o 
   0   7   7     6003.19     5871.95    117.23 o 
   1   7   7       88.08       77.29      5.52 o 
   2   7   7      843.58      795.51     15.86 o 
   3   7   7     1537.96     1489.21     26.83 o 
   4   7   7      886.29      862.02     17.20 o 
   5   7   7      326.13      293.13      9.35 o 
   6   7   7        1.51        3.31      2.73 o 
   7   7   7     1284.03     1173.57     27.99 o 
   8   7   7      225.89      228.38      8.89 o 
   9   7   7       13.92       13.45      4.46 o 
  10   7   7      476.49      502.67     14.32 o 
  11   7   7      166.43      175.43      8.80 o 
  12   7   7       12.36       23.52      6.30 o 
  13   7   7       34.56       30.50      7.00 o 
 -13   8   7       56.44       57.09     35.22 o 
 -12   8   7       36.17       50.20     17.35 o 
 -11   8   7      107.10      124.36     19.74 o 
 -10   8   7       92.53       91.74      9.55 o 
  -9   8   7      243.36      273.26     11.25 o 
  -8   8   7       21.36       14.98      4.83 o 
  -7   8   7      333.89      342.95     17.46 o 
  -6   8   7      144.33      161.89      6.85 o 
  -5   8   7       90.31       93.07      6.14 o 
  -4   8   7      230.36      222.25      7.99 o 
  -3   8   7       63.36       62.89      4.59 o 
  -2   8   7      394.81      414.91     11.09 o 
  -1   8   7        0.63       -0.17      3.01 o 
   0   8   7        5.43        9.43      3.41 o 
   1   8   7       50.70       53.88      4.40 o 
   2   8   7      550.13      524.58     19.88 o 
   3   8   7      714.76      734.13     16.82 o 
   4   8   7      325.60      324.66      8.85 o 
   5   8   7      226.66      220.98      8.05 o 
   6   8   7       89.50       77.74      5.07 o 
   7   8   7        1.25        5.14      3.85 o 
   8   8   7      369.96      365.38     11.53 o 
   9   8   7       60.34       49.77      6.25 o 
  10   8   7       60.93       51.51      6.86 o 
  11   8   7      130.07      126.58      8.75 o 
  12   8   7       22.73       33.48      7.69 o 
 -13   9   7        3.10        5.60     13.84 o 
 -12   9   7      596.75      577.68     28.55 o 
 -11   9   7       21.34       14.96      8.09 o 
 -10   9   7        1.86        1.29      6.55 o 
  -9   9   7     2087.50     2095.17     66.19 o 
  -8   9   7       70.44       83.21      6.94 o 
  -7   9   7      945.64      977.34     24.29 o 
  -6   9   7      350.74      350.67     10.54 o 
  -5   9   7     2097.13     2161.32     46.30 o 
  -4   9   7      700.31      688.31     16.50 o 
  -3   9   7      183.17      181.10      7.22 o 
  -2   9   7     1733.16     1699.26     33.28 o 
  -1   9   7        0.02        2.56      5.33 o 
   0   9   7     2755.06     2654.53     55.84 o 
   1   9   7       26.22       27.74      4.65 o 
   2   9   7        1.55        4.10      3.82 o 
   3   9   7       51.51       59.87      4.74 o 
   4   9   7       12.26        8.56      3.51 o 
   5   9   7      308.39      286.22      9.38 o 
   6   9   7        1.97        0.05      3.97 o 
   7   9   7     1366.57     1297.53     30.68 o 
   8   9   7      608.28      575.16     17.15 o 
   9   9   7      176.14      171.01      9.28 o 
  10   9   7      463.96      473.58     15.85 o 
  11   9   7      165.20      173.93      9.90 o 
  12   9   7        0.64       -0.13      6.75 o 
 -12  10   7       33.26       20.87     15.34 o 
 -11  10   7       42.99       32.50     10.53 o 
 -10  10   7       12.66       10.82      7.69 o 
  -9  10   7       14.44       18.01      6.75 o 
  -8  10   7      242.71      221.98     13.99 o 
  -7  10   7      138.24      165.10     10.11 o 
  -6  10   7      150.67      148.31      7.92 o 
  -5  10   7      107.94      102.19     10.99 o 
  -4  10   7       59.63       63.69      5.60 o 
  -3  10   7       74.88       70.10      5.77 o 
  -2  10   7       47.17       46.85      5.11 o 
  -1  10   7      137.76      125.68      7.19 o 
   0  10   7       10.24       12.80      4.24 o 
   1  10   7      349.52      358.74     14.14 o 
   2  10   7      338.36      349.61     11.82 o 
   3  10   7       12.70        5.20      4.02 o 
   4  10   7      145.42      153.21      6.92 o 
   5  10   7      158.04      154.31      7.17 o 
   6  10   7       60.61       63.51      6.01 o 
   7  10   7       59.54       55.29      6.20 o 
   8  10   7      177.69      177.23      9.37 o 
   9  10   7      740.70      727.82     34.68 o 
  10  10   7       80.19      106.71      8.32 o 
  11  10   7       23.47       13.45      6.05 o 
  12  10   7       12.13       35.22     13.53 o 
 -12  11   7        9.43       -3.66     27.43 o 
 -11  11   7        5.92       -5.95      9.47 o 
 -10  11   7       55.06       61.48      8.68 o 
  -9  11   7       47.41       56.16     10.27 o 
  -8  11   7       19.27       20.46      6.74 o 
  -7  11   7      313.80      343.63     14.99 o 
  -6  11   7      411.45      415.94     16.19 o 
  -5  11   7       90.61       95.87      6.81 o 
  -4  11   7       89.81       83.70      6.37 o 
  -3  11   7     1129.57     1091.61     26.44 o 
  -2  11   7      123.17      120.73      7.31 o 
  -1  11   7       13.22       17.78      4.87 o 
   0  11   7     1805.78     1760.68     39.32 o 
   1  11   7      243.16      245.23     10.04 o 
   2  11   7        4.82        3.01      4.20 o 
   3  11   7       81.06       67.00      6.24 o 
   4  11   7     1535.43     1501.45     30.57 o 
   5  11   7       12.16        7.35      4.03 o 
   6  11   7        0.33        0.12      4.46 o 
   7  11   7      413.84      412.98     14.39 o 
   8  11   7       11.48        8.90      5.01 o 
   9  11   7        1.06        2.05      5.39 o 
  10  11   7      130.35      144.93     14.60 o 
  11  11   7      261.86      261.17     12.39 o 
 -11  12   7       61.46       50.37     11.62 o 
 -10  12   7      131.35      121.00     13.56 o 
  -9  12   7      328.87      331.85     19.91 o 
  -8  12   7      165.57      159.42     13.82 o 
  -7  12   7       63.66       61.69     10.22 o 
  -6  12   7       23.48       14.69     12.96 o 
  -5  12   7      342.17      339.84     12.33 o 
  -4  12   7        2.67        1.84      4.42 o 
  -3  12   7      863.42      850.62     22.02 o 
  -2  12   7      147.38      170.64      8.64 o 
  -1  12   7      921.56      891.23     23.00 o 
   0  12   7      277.79      236.97     10.20 o 
   1  12   7       61.79       76.16      7.08 o 
   2  12   7     2106.27     2047.11     45.20 o 
   3  12   7       34.46       25.23      5.30 o 
   4  12   7      348.24      342.91     12.52 o 
   5  12   7      591.53      560.93     16.82 o 
   6  12   7      124.60      115.55      7.85 o 
   7  12   7       44.35       48.79      6.34 o 
   8  12   7        2.38       -2.10      5.11 o 
   9  12   7      859.06      912.65     25.81 o 
  10  12   7       24.92       33.15      9.33 o 
 -11  13   7       38.39       32.87     11.38 o 
 -10  13   7      133.45      137.18     14.74 o 
  -9  13   7        2.48       -8.86     10.72 o 
  -8  13   7       11.10        9.72     18.98 o 
  -7  13   7      225.41      227.44     16.09 o 
  -6  13   7      134.04      151.03     13.21 o 
  -5  13   7       71.80       68.45     10.41 o 
  -4  13   7        3.94       -5.24      5.24 o 
  -3  13   7      287.42      273.80     13.09 o 
  -2  13   7      130.99      133.13      9.76 o 
  -1  13   7       40.70       45.07      7.10 o 
   0  13   7        0.16        4.00      5.77 o 
   1  13   7       77.36       75.77      8.16 o 
   2  13   7       36.37       52.43      7.56 o 
   3  13   7       24.73       17.97      6.22 o 
   4  13   7      286.87      301.58     13.91 o 
   5  13   7       13.89        9.07     10.51 o 
   6  13   7        2.19       -2.63      5.63 o 
   7  13   7       98.59       86.18      8.66 o 
   8  13   7        0.40       -5.77      5.77 o 
   9  13   7       34.37       40.51      7.98 o 
  10  13   7        1.79       -2.38      6.57 o 
 -10  14   7      187.88      196.72     17.42 o 
  -9  14   7       75.75       63.88     11.86 o 
  -8  14   7        8.11        9.11      9.53 o 
  -7  14   7      472.84      446.32     23.60 o 
  -6  14   7       48.13       37.52      9.88 o 
  -5  14   7        1.80       -2.65      8.02 o 
  -4  14   7      248.30      254.17     23.21 o 
  -3  14   7      265.66      274.86     13.81 o 
  -2  14   7      405.24      403.99     24.94 o 
  -1  14   7       14.25       22.66     12.49 o 
   0  14   7      508.57      527.20     19.91 o 
   1  14   7      192.74      215.38     27.94 o 
   2  14   7      628.49      670.13     29.00 o 
   3  14   7       76.22       68.22      8.59 o 
   4  14   7       39.78       38.70      7.41 o 
   5  14   7      622.74      609.51     26.48 o 
   6  14   7       70.23       70.08     14.82 o 
   7  14   7        0.65       -2.29      5.78 o 
   8  14   7      132.37      151.26     11.96 o 
   9  14   7       75.38       79.54      9.43 o 
  -9  15   7      196.64      204.25     17.84 o 
  -8  15   7       36.17       33.80     16.45 o 
  -7  15   7        4.43        0.96      9.86 o 
  -6  15   7       57.67       52.64     21.80 o 
  -5  15   7      513.89      539.47     26.35 o 
  -4  15   7        3.76       -0.30      6.54 o 
  -3  15   7        9.60        8.85      6.67 o 
  -2  15   7      334.26      364.11     23.03 o 
  -1  15   7       81.97       75.80      9.73 o 
   0  15   7      265.80      313.12     15.46 o 
   1  15   7        5.22       12.20      7.06 o 
   2  15   7       83.88       87.58     12.04 o 
   3  15   7      215.59      189.99     12.28 o 
   4  15   7       11.49        6.45      7.67 o 
   5  15   7        0.42       -5.22      7.51 o 
   6  15   7       47.77       57.82     10.87 o 
   7  15   7        0.51       -5.11      7.65 o 
   8  15   7       18.19       20.74      7.49 o 
  -8  16   7       19.98       -3.00     18.49 o 
  -7  16   7      292.64      247.64     19.81 o 
  -6  16   7       80.22       80.06     12.36 o 
  -5  16   7       83.39       65.79     12.35 o 
  -4  16   7      159.90      151.47     15.11 o 
  -3  16   7        0.08        0.64      6.32 o 
  -2  16   7      223.47      232.19     13.74 o 
  -1  16   7       12.21       24.31      8.43 o 
   0  16   7      207.00      214.70     21.21 o 
   1  16   7      250.82      275.38     14.89 o 
   2  16   7        2.07       -8.29      8.29 o 
   3  16   7      145.38      163.51     12.57 o 
   4  16   7        0.54       -6.02      7.23 o 
   5  16   7      142.98      139.96     13.97 o 
   6  16   7       23.61       27.47      9.84 o 
  -6  17   7       67.39       75.77     13.10 o 
  -5  17   7      237.68      254.98     18.97 o 
  -4  17   7       82.27       95.64     13.69 o 
  -3  17   7       70.89       85.62     10.89 o 
  -2  17   7      166.92      184.51     12.84 o 
  -1  17   7       40.42       27.07      8.28 o 
   0  17   7      410.78      427.90     18.89 o 
   1  17   7      118.70      118.70     17.68 o 
   2  17   7       62.47       64.72     11.99 o 
   3  17   7       96.83      113.66     12.89 o 
   4  17   7      185.62      161.24     14.74 o 
   5  17   7       36.42       26.17     12.47 o 
  -4  18   7       58.89       57.85     21.90 o 
  -3  18   7       96.51       89.22     13.79 o 
  -2  18   7        2.49        5.04      7.98 o 
  -1  18   7       19.94        4.66      7.48 o 
   0  18   7        0.95        1.05      7.71 o 
   1  18   7       12.47        4.28      8.12 o 
   2  18   7       51.12       44.44     24.38 o 
   3  18   7      180.45      201.43     22.11 o 
 -14   0   8       30.23       15.44     16.22 o 
 -12   0   8       12.08       40.39     14.31 o 
 -11   0   8       48.31       26.86     13.48 o 
 -10   0   8       12.41       14.57     11.67 o 
  -9   0   8     1550.42     1509.67     65.80 o 
  -8   0   8       37.80       29.09      6.75 o 
  -7   0   8     1486.64     1448.61     52.37 o 
  -6   0   8       14.57       11.99      5.36 o 
  -5   0   8      373.20      353.40     20.14 o 
  -4   0   8     5459.24     5212.72    148.30 o 
  -3   0   8        7.51       -6.51      6.51 o 
  -2   0   8      475.02      467.90     26.86 o 
  -1   0   8      946.30      915.90     24.69 o 
   0   0   8     3880.74     3777.85     94.38 o 
   1   0   8      155.76      147.19      7.88 o 
   2   0   8      222.82      207.02      9.49 o 
   3   0   8     5099.24     4827.86    116.62 o 
   4   0   8      526.78      484.87     16.10 o 
   5   0   8      249.39      233.56     10.49 o 
   6   0   8     1182.74     1143.56     31.31 o 
   7   0   8     1035.27      969.39     28.89 o 
   8   0   8      193.14      171.74      9.92 o 
   9   0   8       54.80       52.30      8.63 o 
  10   0   8     1001.52     1072.78     45.17 o 
  11   0   8       18.82       15.33      8.29 o 
  12   0   8       35.13       21.90     13.79 o 
  13   0   8      350.52      406.99     23.27 o 
 -14   1   8        1.36        7.18     11.31 o 
 -12   1   8      139.18      114.73     12.86 o 
 -11   1   8       25.30       23.06      9.77 o 
 -10   1   8      183.22      176.18     14.57 o 
  -9   1   8       81.77      101.49      6.75 o 
  -8   1   8      150.81      137.57      7.34 o 
  -7   1   8       66.42       61.56      5.51 o 
  -6   1   8       53.16       55.99      5.04 o 
  -5   1   8       99.70      100.89      6.19 o 
  -4   1   8      204.19      222.28      9.04 o 
  -3   1   8      166.17      160.50      7.47 o 
  -2   1   8     1153.48     1130.81     23.12 o 
  -1   1   8      242.87      227.59     11.16 o 
   0   1   8        0.49        1.82      2.32 o 
   1   1   8       13.31        8.66      2.60 o 
   2   1   8      405.46      401.76      9.76 o 
   3   1   8      145.76      146.59      5.82 o 
   4   1   8      233.78      223.28      7.18 o 
   5   1   8       99.43       97.14      4.97 o 
   6   1   8       41.06       43.11      4.05 o 
   7   1   8       12.74        9.34      3.44 o 
   8   1   8      118.18      120.89      5.93 o 
   9   1   8      256.90      273.11      9.93 o 
  10   1   8       59.71       73.35      7.32 o 
  11   1   8        6.83        5.88      5.48 o 
  12   1   8        9.70       12.55      6.10 o 
  13   1   8       15.24        7.77      6.19 o 
 -14   2   8       28.13       32.88     14.44 o 
 -13   2   8      183.64      157.68     24.58 o 
 -12   2   8      310.46      291.45     18.90 o 
 -11   2   8      374.70      419.30     21.49 o 
 -10   2   8      304.08      293.08     13.42 o 
  -9   2   8     1223.54     1188.71     33.12 o 
  -8   2   8       11.08        7.65      4.23 o 
  -7   2   8      294.94      304.92     10.67 o 
  -6   2   8      127.09      115.40      6.71 o 
  -5   2   8      115.96      106.21      6.26 o 
  -4   2   8     1793.94     1718.61     37.76 o 
  -3   2   8       63.64       52.97      4.85 o 
  -2   2   8      345.73      340.67     10.08 o 
  -1   2   8      878.38      871.25     18.99 o 
   0   2   8      275.48      272.28      7.47 o 
   1   2   8      230.73      219.85      6.79 o 
   2   2   8      499.82      475.99     10.94 o 
   3   2   8     1123.32     1144.48     26.58 o 
   4   2   8      239.12      225.41      7.48 o 
   5   2   8       84.18       95.60      5.00 o 
   6   2   8      476.27      448.80     11.11 o 
   7   2   8     1656.45     1610.63     29.65 o 
   8   2   8      276.32      263.67      8.64 o 
   9   2   8       28.02       35.22      5.19 o 
  10   2   8      429.46      448.79     15.39 o 
  11   2   8      125.64      127.59      8.73 o 
  12   2   8      105.99      122.55      9.13 o 
  13   2   8      117.31      124.10      9.52 o 
 -14   3   8      142.79      137.53     16.59 o 
 -13   3   8      468.11      493.25     38.48 o 
 -12   3   8       11.05       -8.77      8.77 o 
 -11   3   8     1984.44     1923.51     62.58 o 
 -10   3   8      287.49      280.47     13.34 o 
  -9   3   8      151.51      143.06      9.32 o 
  -8   3   8      617.94      611.92     19.75 o 
  -7   3   8      499.64      493.72     14.40 o 
  -6   3   8     1267.38     1292.19     31.86 o 
  -5   3   8      487.08      496.00     14.30 o 
  -4   3   8      765.99      748.75     19.17 o 
  -3   3   8       54.48       48.30      3.93 o 
  -2   3   8      481.90      480.20     12.11 o 
  -1   3   8     2048.92     2041.33     38.89 o 
   0   3   8      145.22      124.34      5.69 o 
   1   3   8     1478.30     1434.72     25.89 o 
   2   3   8      136.72      137.58      5.49 o 
   3   3   8      292.65      296.85      9.67 o 
   4   3   8        6.57       11.25      3.34 o 
   5   3   8      116.58      113.24      6.67 o 
   6   3   8      230.65      226.37      8.45 o 
   7   3   8        1.46        3.26      3.70 o 
   8   3   8      166.49      189.54      8.17 o 
   9   3   8     1186.99     1178.52     33.48 o 
  10   3   8      401.96      432.91     15.17 o 
  11   3   8      137.63      163.49      9.66 o 
  12   3   8      348.57      363.55     14.72 o 
  13   3   8       31.85       37.02      7.25 o 
 -14   4   8       34.01       25.25     16.58 o 
 -13   4   8       15.18        7.85     15.49 o 
 -12   4   8        3.24        7.39     12.60 o 
 -11   4   8       11.46       14.97      9.12 o 
 -10   4   8      218.62      220.97     12.06 o 
  -9   4   8       37.45       47.79      6.73 o 
  -8   4   8       22.22       21.32      5.14 o 
  -7   4   8      137.40      118.53      8.38 o 
  -6   4   8      277.34      244.82     11.02 o 
  -5   4   8      602.90      629.70     17.03 o 
  -4   4   8      167.86      177.66      6.93 o 
  -3   4   8        4.83        2.03      3.48 o 
  -2   4   8       84.98       83.63      4.93 o 
  -1   4   8      153.19      161.80      6.63 o 
   0   4   8      713.36      704.04     16.14 o 
   1   4   8        5.23        2.59      3.18 o 
   2   4   8      366.85      382.31      9.60 o 
   3   4   8       31.93       34.78      3.59 o 
   4   4   8      310.33      317.20      8.87 o 
   5   4   8       61.55       58.39      4.27 o 
   6   4   8      117.46       99.01      5.26 o 
   7   4   8        1.06        0.78      3.09 o 
   8   4   8       27.84       23.40      4.96 o 
   9   4   8       21.35       23.27      4.74 o 
  10   4   8        0.49        3.95      4.44 o 
  11   4   8        0.30       -4.79      5.16 o 
  12   4   8      113.84       99.35      8.41 o 
  13   4   8        0.38        6.15      7.85 o 
 -13   5   8      205.27      230.36     27.12 o 
 -12   5   8        2.28      -11.62     11.62 o 
 -11   5   8     1140.98     1194.34     46.85 o 
 -10   5   8       76.92       85.72     11.86 o 
  -9   5   8      237.93      251.93     17.70 o 
  -8   5   8      355.32      352.40     14.41 o 
  -7   5   8        1.01        9.15      4.12 o 
  -6   5   8      564.10      544.26     19.05 o 
  -5   5   8       32.05       36.81      4.05 o 
  -4   5   8      324.04      282.95      8.99 o 
  -3   5   8      404.05      387.48     10.74 o 
  -2   5   8     2027.96     1948.49     37.48 o 
  -1   5   8     1409.56     1380.77     27.83 o 
   0   5   8      526.75      512.87     12.95 o 
   1   5   8     2495.18     2452.91     56.22 o 
   2   5   8      328.77      337.06      8.97 o 
   3   5   8        3.78        2.03      3.02 o 
   4   5   8      402.30      364.48      9.74 o 
   5   5   8     1801.92     1773.59     31.88 o 
   6   5   8        6.88        9.27      2.80 o 
   7   5   8       84.05       83.46      5.21 o 
   8   5   8      258.09      271.93      9.85 o 
   9   5   8      813.46      866.63     20.69 o 
  10   5   8      330.09      348.27     12.11 o 
  11   5   8        8.28        1.31      5.21 o 
  12   5   8      340.99      334.02     14.12 o 
 -13   6   8        5.81       17.41     17.25 o 
 -12   6   8      140.42      138.77     27.12 o 
 -11   6   8      119.04      114.44      9.93 o 
 -10   6   8       17.28       19.05      6.79 o 
  -9   6   8      304.07      288.53     13.53 o 
  -8   6   8        5.03        2.58      5.45 o 
  -7   6   8     1401.68     1331.88     45.55 o 
  -6   6   8      155.83      138.92      7.43 o 
  -5   6   8        4.51        3.70      3.32 o 
  -4   6   8     1149.80     1097.59     23.11 o 
  -3   6   8      157.24      140.43      6.65 o 
  -2   6   8      240.30      224.03     10.48 o 
  -1   6   8      151.65      158.84      6.71 o 
   0   6   8     1470.27     1368.30     38.59 o 
   1   6   8       68.69       70.30      6.10 o 
   2   6   8      110.63      105.72      6.53 o 
   3   6   8     5126.89     5082.42     83.14 o 
   4   6   8        3.57        1.82      3.23 o 
   5   6   8       57.77       58.68      4.53 o 
   6   6   8        3.62        3.85      2.70 o 
   7   6   8      114.24      136.88      7.81 o 
   8   6   8       34.60       41.13      5.28 o 
   9   6   8       73.06       74.24      6.10 o 
  10   6   8     1092.46     1133.30     25.69 o 
  11   6   8       14.79       19.63      7.33 o 
  12   6   8       38.86       38.61      7.11 o 
 -13   7   8       67.30       87.24     22.26 o 
 -12   7   8       51.47       51.77     12.45 o 
 -11   7   8       39.94       45.86     10.39 o 
 -10   7   8      108.39      100.55      9.79 o 
  -9   7   8      158.05      153.62     10.18 o 
  -8   7   8        5.69       -4.87      5.59 o 
  -7   7   8      301.56      336.80     12.00 o 
  -6   7   8       78.77       96.94      6.77 o 
  -5   7   8      274.63      294.74     10.78 o 
  -4   7   8      114.66       98.85      7.64 o 
  -3   7   8       17.44       13.16      4.14 o 
  -2   7   8     1274.28     1218.53     25.19 o 
  -1   7   8      192.88      198.60      7.62 o 
   0   7   8       42.47       41.16      4.39 o 
   1   7   8      947.87      926.87     20.36 o 
   2   7   8      116.88      117.17      6.19 o 
   3   7   8      145.64      153.25      7.00 o 
   4   7   8      432.62      444.79     21.08 o 
   5   7   8      115.91      126.11      6.44 o 
   6   7   8      188.88      166.40      8.99 o 
   7   7   8        2.72        2.69      3.93 o 
   8   7   8      346.67      329.40     11.17 o 
   9   7   8       74.79       65.98      9.34 o 
  10   7   8       12.39       14.46      5.17 o 
  11   7   8       54.70       52.01      7.21 o 
  12   7   8      138.86      140.84      9.74 o 
 -12   8   8      220.77      207.07     17.82 o 
 -11   8   8      352.47      358.78     17.15 o 
 -10   8   8      119.32      116.08     15.14 o 
  -9   8   8      722.92      669.70     22.59 o 
  -8   8   8      454.75      413.62     16.79 o 
  -7   8   8     2757.98     2646.69     64.98 o 
  -6   8   8       11.44        6.61      3.22 o 
  -5   8   8      273.81      279.02     10.66 o 
  -4   8   8     1763.64     1734.89     34.28 o 
  -3   8   8        4.58       -3.00      3.56 o 
  -2   8   8      374.83      369.48     10.81 o 
  -1   8   8      182.86      203.33      8.11 o 
   0   8   8     2253.52     2316.79     44.27 o 
   1   8   8       96.44       92.20      5.68 o 
   2   8   8      220.14      196.08      9.75 o 
   3   8   8     1827.15     1775.25     35.16 o 
   4   8   8        7.43        5.44      3.34 o 
   5   8   8      202.73      203.30      7.46 o 
   6   8   8      647.27      636.81     14.57 o 
   7   8   8      898.83      871.33     20.30 o 
   8   8   8      151.50      161.45      8.96 o 
   9   8   8        4.22       -3.86      4.70 o 
  10   8   8      517.33      538.22     22.82 o 
  11   8   8       27.99       23.05      6.51 o 
 -12   9   8       42.29       20.71     14.46 o 
 -11   9   8       72.32       94.58     15.62 o 
 -10   9   8        8.40       -3.53      9.63 o 
  -9   9   8       54.70       52.90     18.61 o 
  -8   9   8       92.59       81.72     19.17 o 
  -7   9   8       54.13       62.69      7.67 o 
  -6   9   8       55.35       46.72      5.09 o 
  -5   9   8       41.55       45.28      5.34 o 
  -4   9   8       27.41       31.63      4.97 o 
  -3   9   8        0.02       -1.74      3.73 o 
  -2   9   8      180.84      177.07      9.04 o 
  -1   9   8       80.70       83.19      6.28 o 
   0   9   8        1.72       -0.85      4.00 o 
   1   9   8       12.97        7.88      4.45 o 
   2   9   8       98.64       80.28      6.38 o 
   3   9   8       48.01       47.99      5.65 o 
   4   9   8       39.50       33.24      5.32 o 
   5   9   8        0.04       -0.49      3.71 o 
   6   9   8      117.84      122.87      7.76 o 
   7   9   8       73.93       62.31      6.69 o 
   8   9   8       43.29       40.62      6.09 o 
   9   9   8       32.87       29.75      6.20 o 
  10   9   8      126.94      146.46      9.49 o 
  11   9   8       16.81       21.78      6.61 o 
 -12  10   8        8.77        6.25     14.87 o 
 -11  10   8      234.52      215.19     17.20 o 
 -10  10   8       97.30      124.96     13.31 o 
  -9  10   8      727.46      758.28     54.83 o 
  -8  10   8      685.82      726.28     23.88 o 
  -7  10   8     1268.02     1296.14     35.93 o 
  -6  10   8       90.63       88.68      6.97 o 
  -5  10   8       23.67       22.37      5.09 o 
  -4  10   8     1288.97     1306.74     33.74 o 
  -3  10   8      304.69      309.65     11.42 o 
  -2  10   8        5.58        6.77      4.13 o 
  -1  10   8       77.42       81.39      7.62 o 
   0  10   8      114.93      121.59      8.56 o 
   1  10   8       57.77       52.41      5.65 o 
   2  10   8        3.95        0.52      4.14 o 
   3  10   8      976.93      995.07     32.43 o 
   4  10   8      526.59      492.18     15.49 o 
   5  10   8        6.63       10.36      5.59 o 
   6  10   8      179.55      179.13      9.12 o 
   7  10   8      562.16      564.88     17.33 o 
   8  10   8       19.77       24.42      5.67 o 
   9  10   8      151.32      150.69     10.64 o 
  10  10   8      385.68      431.82     22.51 o 
 -11  11   8      435.49      454.05     48.91 o 
 -10  11   8      154.23      136.32     23.63 o 
  -9  11   8      192.77      192.55     22.44 o 
  -8  11   8      153.80      134.59     10.83 o 
  -7  11   8       15.10       23.23      6.91 o 
  -6  11   8      233.52      213.36     15.23 o 
  -5  11   8       11.39        6.99      4.78 o 
  -4  11   8      161.26      170.00      8.79 o 
  -3  11   8        0.43       -4.18      4.18 o 
  -2  11   8       23.36       15.64      6.87 o 
  -1  11   8      116.59      114.06      9.47 o 
   0  11   8       10.76        1.83      4.53 o 
   1  11   8       38.24       37.85      5.61 o 
   2  11   8      678.30      666.47     29.04 o 
   3  11   8       73.62       77.35      6.78 o 
   4  11   8       50.58       52.84      6.30 o 
   5  11   8      329.36      312.86     14.21 o 
   6  11   8       11.58       10.67      5.98 o 
   7  11   8      216.73      197.36     10.14 o 
   8  11   8        1.78        5.09      5.34 o 
   9  11   8      331.21      345.57     13.82 o 
  10  11   8      162.13      180.30     10.66 o 
 -10  12   8        2.38       -3.77     16.22 o 
  -9  12   8        3.15       -7.55      8.21 o 
  -8  12   8        0.40        4.70     12.83 o 
  -7  12   8        0.56        4.60      8.26 o 
  -6  12   8      344.61      334.22     15.21 o 
  -5  12   8      243.18      224.76     21.82 o 
  -4  12   8      162.80      158.28     10.30 o 
  -3  12   8      201.69      217.11     10.15 o 
  -2  12   8       98.19      110.00      7.73 o 
  -1  12   8      395.21      408.98     13.91 o 
   0  12   8      109.38      111.59      7.69 o 
   1  12   8       87.94       88.15      7.28 o 
   2  12   8      416.32      411.07     14.24 o 
   3  12   8       13.19        9.28      5.14 o 
   4  12   8      202.25      222.61     10.51 o 
   5  12   8        0.56       -5.28      5.28 o 
   6  12   8       98.84       99.82      9.45 o 
   7  12   8       46.76       34.93      7.29 o 
   8  12   8       21.38       19.74      6.19 o 
   9  12   8      107.85      112.50     12.05 o 
  -9  13   8       45.98       29.33     10.86 o 
  -8  13   8        7.93       -1.20      9.46 o 
  -7  13   8       25.01       18.45      9.68 o 
  -6  13   8      121.47      109.83     17.74 o 
  -5  13   8      134.36      164.73     13.79 o 
  -4  13   8      353.82      342.90     15.45 o 
  -3  13   8       36.17       28.42      6.85 o 
  -2  13   8      904.03      888.01     30.65 o 
  -1  13   8       73.89       53.14      7.64 o 
   0  13   8        0.87        3.30      5.81 o 
   1  13   8     1033.56     1015.54     30.72 o 
   2  13   8      464.83      472.54     31.88 o 
   3  13   8       59.32       81.83     11.00 o 
   4  13   8       40.86       37.39      7.38 o 
   5  13   8      414.62      412.35     21.58 o 
   6  13   8        1.27       -3.95      7.69 o 
   7  13   8       41.34       35.91      9.45 o 
   8  13   8       30.65        0.67     11.08 o 
  -8  14   8        0.63       -6.47      9.12 o 
  -7  14   8        1.20        0.43      9.63 o 
  -6  14   8      150.26      124.50     13.85 o 
  -5  14   8      358.43      339.00     20.35 o 
  -4  14   8      171.47      177.15     11.86 o 
  -3  14   8       58.44       65.75      8.56 o 
  -2  14   8      124.64      123.85     14.34 o 
  -1  14   8        2.17        8.88      6.30 o 
   0  14   8      245.97      236.36     13.03 o 
   1  14   8       78.22       96.00     11.44 o 
   2  14   8       76.12      102.59      9.79 o 
   3  14   8      195.16      209.24     12.64 o 
   4  14   8       53.77       67.46      8.91 o 
   5  14   8       23.52       27.02      8.92 o 
   6  14   8        6.66       -0.38      7.64 o 
   7  14   8        4.25       -3.45      7.37 o 
  -7  15   8       33.55        9.54     10.58 o 
  -6  15   8       98.08       99.20     13.75 o 
  -5  15   8      168.70      181.21     41.55 o 
  -4  15   8       36.01       21.71      7.60 o 
  -3  15   8        3.97        6.65      7.09 o 
  -2  15   8      325.03      350.20     16.42 o 
  -1  15   8        9.91       -6.41      6.41 o 
   0  15   8       38.51       30.75      7.91 o 
   1  15   8      480.23      497.37     32.36 o 
   2  15   8       29.88       26.16      7.84 o 
   3  15   8        0.09       -6.20      6.54 o 
   4  15   8        2.91        0.10      7.46 o 
   5  15   8      361.90      372.26     31.69 o 
   6  15   8       80.01       87.31     19.81 o 
  -6  16   8       15.29       27.32     17.30 o 
  -5  16   8       90.99       86.25     33.49 o 
  -4  16   8      213.01      215.21     22.05 o 
  -3  16   8        4.76        1.35      7.50 o 
  -2  16   8       60.97       51.25      9.95 o 
  -1  16   8      129.77      152.47     14.04 o 
   0  16   8       90.20      101.57     17.46 o 
   1  16   8        2.68       -8.67      9.00 o 
   2  16   8       28.19       32.72      9.83 o 
   3  16   8      425.41      465.79     20.10 o 
   4  16   8        2.60       -1.34      8.15 o 
  -3  17   8       12.25        5.33      7.92 o 
  -2  17   8       19.22        9.45      8.02 o 
  -1  17   8       69.10       58.84      9.68 o 
   0  17   8        8.34       15.73      8.23 o 
   1  17   8       25.86        6.60     10.15 o 
   2  17   8       34.40       41.07      9.04 o 
 -13   1   9       22.88        3.43      9.87 o 
 -12   1   9       18.55       15.11      9.48 o 
 -11   1   9       12.00        3.19      9.01 o 
 -10   1   9      315.06      313.02     18.95 o 
  -9   1   9       21.69       26.43      7.02 o 
  -8   1   9      534.22      537.36     17.46 o 
  -7   1   9      356.41      374.66     12.63 o 
  -6   1   9        2.55        7.04      4.42 o 
  -5   1   9       34.83       41.65      5.37 o 
  -4   1   9     1754.08     1725.82     44.53 o 
  -3   1   9      185.91      172.79      8.21 o 
  -2   1   9      134.71      127.87      7.12 o 
  -1   1   9     1912.97     1891.66     48.30 o 
   0   1   9      661.26      672.16     15.99 o 
   1   1   9     2978.44     3016.32     50.98 o 
   2   1   9        3.30       -2.80      2.80 o 
   3   1   9      308.89      286.59      8.51 o 
   4   1   9      732.86      725.97     15.68 o 
   5   1   9      312.51      295.34      8.98 o 
   6   1   9      323.68      325.22      9.62 o 
   7   1   9       95.71       98.33      5.80 o 
   8   1   9      733.23      735.94     18.43 o 
   9   1   9       53.41       53.77      5.94 o 
  10   1   9      622.61      634.19     28.81 o 
  11   1   9      268.19      252.57     12.44 o 
  12   1   9       88.92       98.50      8.78 o 
 -13   2   9      244.21      257.11     27.22 o 
 -12   2   9       56.49       64.54     17.69 o 
 -11   2   9      125.84      122.51     34.32 o 
 -10   2   9      626.56      621.06     56.99 o 
  -9   2   9       32.68       22.57      9.99 o 
  -8   2   9      396.40      385.74     13.20 o 
  -7   2   9       56.36       61.67      5.97 o 
  -6   2   9     2017.77     1982.96     43.73 o 
  -5   2   9      186.84      193.32     12.81 o 
  -4   2   9      145.52      138.10      8.23 o 
  -3   2   9     1487.88     1478.74     33.86 o 
  -2   2   9       20.55       17.89      4.35 o 
  -1   2   9      153.18      147.33      6.51 o 
   0   2   9        8.75        6.22      4.08 o 
   1   2   9     1163.22     1147.01     27.03 o 
   2   2   9      274.16      264.27      8.92 o 
   3   2   9       87.04       85.28      5.05 o 
   4   2   9      302.55      312.08      9.11 o 
   5   2   9       14.45        8.19      3.43 o 
   6   2   9        6.43        0.76      3.29 o 
   7   2   9      364.04      377.20     10.76 o 
   8   2   9      131.04      117.87      6.33 o 
   9   2   9       23.94       11.19      4.85 o 
  10   2   9      151.04      176.95     10.27 o 
  11   2   9      195.28      192.53     11.01 o 
  12   2   9        3.36       -5.56      5.56 o 
 -13   3   9        3.98       -1.14     15.34 o 
 -12   3   9       38.47       38.66     10.82 o 
 -11   3   9       49.29       33.77     10.45 o 
 -10   3   9        6.21       21.05      8.00 o 
  -9   3   9        0.68       -2.28      5.49 o 
  -8   3   9      222.27      209.99      9.48 o 
  -7   3   9       85.42       90.32      6.68 o 
  -6   3   9      145.05      141.22      9.13 o 
  -5   3   9       17.58       22.92      4.63 o 
  -4   3   9        3.00        5.04      3.88 o 
  -3   3   9      155.17      167.78      8.21 o 
  -2   3   9      150.78      157.92      7.83 o 
  -1   3   9      418.15      415.61     11.47 o 
   0   3   9      651.02      648.08     15.64 o 
   1   3   9      123.06      122.63      8.43 o 
   2   3   9      150.95      149.46      8.72 o 
   3   3   9      395.32      393.10     10.36 o 
   4   3   9       78.55       80.55      5.09 o 
   5   3   9       16.92       16.77      3.80 o 
   6   3   9       17.73       19.51      3.88 o 
   7   3   9        3.71        4.64      3.54 o 
   8   3   9      133.11      144.06      7.75 o 
   9   3   9      152.11      141.51      8.00 o 
  10   3   9       72.55       68.38      7.55 o 
  11   3   9      226.02      227.56     14.68 o 
 -13   4   9      728.17      676.14     44.68 o 
 -12   4   9        1.78        8.93      9.55 o 
 -11   4   9      341.87      358.37     32.25 o 
 -10   4   9      899.86      935.77     28.77 o 
  -9   4   9      188.56      184.49     11.20 o 
  -8   4   9      114.98      114.20     12.69 o 
  -7   4   9      483.64      435.10     16.47 o 
  -6   4   9      875.06      855.08     22.01 o 
  -5   4   9      222.43      191.88     12.21 o 
  -4   4   9      282.13      281.25     10.56 o 
  -3   4   9     1707.99     1711.41     38.47 o 
  -2   4   9       81.81       84.98      5.33 o 
  -1   4   9       35.44       43.86      9.41 o 
   0   4   9      310.93      317.61      9.98 o 
   1   4   9     3141.28     3204.67     59.67 o 
   2   4   9       47.56       50.95      4.87 o 
   3   4   9       17.17       16.22      3.75 o 
   4   4   9     1026.35      994.47     20.01 o 
   5   4   9       30.74       29.31      4.13 o 
   6   4   9      215.63      224.78      8.64 o 
   7   4   9      110.47      133.93      7.18 o 
   8   4   9      291.29      309.48     11.15 o 
   9   4   9        0.18        4.79      4.65 o 
  10   4   9      164.76      159.29      9.68 o 
  11   4   9      189.10      184.08     10.69 o 
 -12   5   9        3.04        2.45      9.58 o 
 -11   5   9        0.32        3.51      9.17 o 
 -10   5   9       57.07       59.02      8.35 o 
  -9   5   9        7.68       13.59      6.21 o 
  -8   5   9       29.67       22.27      6.54 o 
  -7   5   9      310.60      266.07     12.80 o 
  -6   5   9        0.05       -0.08      5.59 o 
  -5   5   9       22.59       12.40      4.47 o 
  -4   5   9       61.25       56.43      5.73 o 
  -3   5   9      100.28      102.13      5.96 o 
  -2   5   9        9.19        7.78      3.54 o 
  -1   5   9       20.22       12.84      3.96 o 
   0   5   9       37.97       28.98      4.35 o 
   1   5   9       22.77       19.03      4.14 o 
   2   5   9      300.94      301.46     10.64 o 
   3   5   9     1018.19     1019.74     22.58 o 
   4   5   9       17.58       21.17      3.94 o 
   5   5   9       82.79       73.52      5.08 o 
   6   5   9        6.16        0.83      3.55 o 
   7   5   9       53.23       39.27      4.89 o 
   8   5   9       94.28       81.61      6.33 o 
   9   5   9      135.91      125.88      7.61 o 
  10   5   9      121.20      112.22      7.69 o 
  11   5   9       64.35       68.69      7.92 o 
 -12   6   9       18.63       24.22     14.46 o 
 -11   6   9        3.97       12.93      7.68 o 
 -10   6   9      311.25      330.83     15.50 o 
  -9   6   9       47.92       67.97      8.17 o 
  -8   6   9       79.30       85.34      8.35 o 
  -7   6   9        4.76        5.09      4.35 o 
  -6   6   9      326.93      355.56     12.66 o 
  -5   6   9        0.74        2.43      4.79 o 
  -4   6   9       70.81       73.85      5.53 o 
  -3   6   9     1348.58     1352.45     27.97 o 
  -2   6   9      173.00      194.56      7.89 o 
  -1   6   9        5.34        4.56      3.45 o 
   0   6   9      451.13      397.50     11.59 o 
   1   6   9     1143.62     1198.82     25.49 o 
   2   6   9      123.15      121.12      6.92 o 
   3   6   9      424.49      422.91     12.37 o 
   4   6   9     1080.36     1089.02     23.93 o 
   5   6   9       24.81       20.32      3.93 o 
   6   6   9      356.45      317.46      9.72 o 
   7   6   9      118.45      130.55      7.33 o 
   8   6   9      108.17      121.06      7.28 o 
   9   6   9        0.86       -2.10      4.35 o 
  10   6   9       93.18      104.97      7.75 o 
  11   6   9       48.46       32.84      6.94 o 
 -12   7   9       16.09       10.98     11.21 o 
 -11   7   9      133.49      116.54     10.89 o 
 -10   7   9      213.62      217.12     14.21 o 
  -9   7   9        0.12        7.26      8.38 o 
  -8   7   9      121.03      128.08      9.58 o 
  -7   7   9      486.37      492.88     18.24 o 
  -6   7   9        4.81        2.28      4.61 o 
  -5   7   9      361.97      326.49     11.96 o 
  -4   7   9      776.12      786.95     21.63 o 
  -3   7   9        1.86       -0.81      2.96 o 
  -2   7   9        5.27        0.63      3.45 o 
  -1   7   9      650.30      670.46     18.45 o 
   0   7   9      117.07      112.68      7.21 o 
   1   7   9       92.55      111.15      7.21 o 
   2   7   9      268.69      245.82     10.17 o 
   3   7   9     1262.05     1246.12     29.91 o 
   4   7   9      353.64      330.67     10.81 o 
   5   7   9       13.59       12.63      4.72 o 
   6   7   9      356.23      348.71     10.29 o 
   7   7   9      125.15      130.19      7.41 o 
   8   7   9      269.37      287.91     10.82 o 
   9   7   9       24.94       26.26      5.53 o 
  10   7   9      246.87      258.20     10.80 o 
 -11   8   9      190.64      204.57     21.85 o 
 -10   8   9       62.42       58.88      8.93 o 
  -9   8   9       65.33       95.50      9.35 o 
  -8   8   9        2.56       15.33      6.50 o 
  -7   8   9        0.38        6.37      6.06 o 
  -6   8   9        1.31        2.56      4.70 o 
  -5   8   9      251.34      256.08     10.74 o 
  -4   8   9       57.93       59.83      5.98 o 
  -3   8   9        2.82        5.75      3.82 o 
  -2   8   9      548.56      540.22     16.18 o 
  -1   8   9        0.27       -2.44      3.75 o 
   0   8   9        2.83        0.50      3.73 o 
   1   8   9      141.15      136.75      6.93 o 
   2   8   9       11.68        9.25      4.19 o 
   3   8   9      406.86      399.03     12.10 o 
   4   8   9      294.41      280.86     10.04 o 
   5   8   9       70.79       84.03      7.03 o 
   6   8   9      192.70      199.07      9.77 o 
   7   8   9        0.39        3.31      4.89 o 
   8   8   9       19.76       14.47      5.67 o 
   9   8   9        5.40        5.16      5.79 o 
  10   8   9       50.08       59.70     12.60 o 
 -11   9   9      352.48      365.33     37.65 o 
 -10   9   9      202.96      206.20     16.43 o 
  -9   9   9       41.61       34.15     10.37 o 
  -8   9   9      744.51      732.57     30.36 o 
  -7   9   9      250.00      259.80     18.31 o 
  -6   9   9       19.92       13.03      7.13 o 
  -5   9   9      550.29      513.03     15.89 o 
  -4   9   9     1048.78     1065.73     26.47 o 
  -3   9   9        0.82       -3.66      4.35 o 
  -2   9   9       33.33       25.38      5.22 o 
  -1   9   9      527.98      574.70     17.14 o 
   0   9   9       94.40      108.50      7.34 o 
   1   9   9        0.91        2.84      4.35 o 
   2   9   9       23.63       10.17      4.98 o 
   3   9   9     1870.42     1745.14     39.81 o 
   4   9   9      137.30      162.27      9.03 o 
   5   9   9      216.44      182.00      9.39 o 
   6   9   9      288.37      289.44     18.19 o 
   7   9   9       20.62       15.54      5.55 o 
   8   9   9      164.92      175.57      9.72 o 
   9   9   9        1.68        0.36      5.33 o 
  10   9   9      309.41      341.35     27.06 o 
 -10  10   9      173.17      210.83     21.87 o 
  -9  10   9        0.33        3.63      9.47 o 
  -8  10   9      227.99      249.53     17.11 o 
  -7  10   9       42.78       31.38      8.95 o 
  -6  10   9      484.53      482.96     18.41 o 
  -5  10   9      256.42      259.49     13.02 o 
  -4  10   9      237.34      261.59     11.24 o 
  -3  10   9       34.74       40.48      5.87 o 
  -2  10   9       79.65       72.92      7.33 o 
  -1  10   9      429.94      445.56     14.68 o 
   0  10   9      198.66      167.21      9.01 o 
   1  10   9      342.45      310.42     12.02 o 
   2  10   9       16.79       14.94      7.68 o 
   3  10   9       60.15       52.11      6.34 o 
   4  10   9      262.38      274.68     11.93 o 
   5  10   9       10.42        6.85      5.43 o 
   6  10   9        2.22       -5.89      5.89 o 
   7  10   9        2.40       -4.16      5.81 o 
   8  10   9        7.43        0.54      5.45 o 
   9  10   9       12.03       25.99      6.56 o 
 -10  11   9        0.67      -11.62     13.89 o 
  -9  11   9        3.50        7.63      9.56 o 
  -8  11   9      265.97      296.26     19.07 o 
  -7  11   9        9.84        9.88      6.90 o 
  -6  11   9      131.59      160.04     11.16 o 
  -5  11   9      632.58      630.82     21.51 o 
  -4  11   9      325.95      339.41     13.07 o 
  -3  11   9      111.49      105.70      7.73 o 
  -2  11   9       39.25       42.40      6.46 o 
  -1  11   9      565.86      506.05     21.73 o 
   0  11   9        3.53        0.86      4.81 o 
   1  11   9        2.27        3.01      5.97 o 
   2  11   9      390.16      408.02     17.21 o 
   3  11   9       64.62       83.47     10.65 o 
   4  11   9        1.17       -0.75      5.27 o 
   5  11   9       11.81        5.93      7.01 o 
   6  11   9      181.90      184.34     11.98 o 
   7  11   9        0.50        0.14      6.29 o 
   8  11   9       10.01        6.71      6.67 o 
  -9  12   9       37.61       34.91     16.53 o 
  -8  12   9      127.07       95.09     20.19 o 
  -7  12   9       33.13       26.81      7.96 o 
  -6  12   9      814.89      846.31     27.14 o 
  -5  12   9       10.43       20.07      5.98 o 
  -4  12   9      112.98      109.89     12.64 o 
  -3  12   9      675.39      702.52     20.24 o 
  -2  12   9       11.98        7.04      7.42 o 
  -1  12   9        7.19        4.90      5.12 o 
   0  12   9        3.58        4.79      5.32 o 
   1  12   9      701.67      687.25     20.06 o 
   2  12   9        8.73        6.81      5.23 o 
   3  12   9       71.42       75.94      9.24 o 
   4  12   9      306.37      323.22     13.06 o 
   5  12   9        7.21       -2.70      6.17 o 
   6  12   9       37.07       34.85      7.67 o 
   7  12   9      119.03      141.64     11.18 o 
  -8  13   9        0.14        4.12     10.00 o 
  -7  13   9        7.41        3.76      9.44 o 
  -6  13   9       71.26       89.37     11.98 o 
  -5  13   9       54.32       53.63     10.82 o 
  -4  13   9        6.71        8.31      6.89 o 
  -3  13   9       44.94       46.94      7.98 o 
  -2  13   9       76.27       77.65      8.93 o 
  -1  13   9        7.19        7.81      9.36 o 
   0  13   9      210.52      176.25     11.49 o 
   1  13   9       88.10       94.32      9.35 o 
   2  13   9      152.88      204.29     12.47 o 
   3  13   9       50.61       51.20      8.15 o 
   4  13   9        6.67        9.17      6.66 o 
   5  13   9        9.59        3.79      7.87 o 
   6  13   9        0.02        3.77      7.78 o 
  -6  14   9      249.03      244.48     18.10 o 
  -5  14   9       15.91       -0.03     22.47 o 
  -4  14   9       13.26        5.54      7.23 o 
  -3  14   9      158.77      169.78     12.05 o 
  -2  14   9      287.30      276.95     14.56 o 
  -1  14   9       50.37       51.39      8.70 o 
   0  14   9       97.61      102.90     10.89 o 
   1  14   9      133.62      138.68     10.97 o 
   2  14   9        0.17        9.63      7.01 o 
   3  14   9       43.32       44.29      8.34 o 
   4  14   9      209.69      193.08     15.49 o 
   5  14   9       70.36       43.37     10.81 o 
  -5  15   9        4.54       -9.04      9.04 o 
  -4  15   9       65.27       73.00     12.43 o 
  -3  15   9       55.17       58.64     18.75 o 
  -2  15   9       34.21       35.42      8.13 o 
  -1  15   9       66.72       57.76      9.52 o 
   0  15   9       17.11        9.78      8.04 o 
   1  15   9       60.63       59.88      9.26 o 
   2  15   9        5.02        0.66      6.99 o 
   3  15   9      192.78      180.28     12.89 o 
  -1  16   9       26.53       30.83     11.17 o 
   0  16   9       11.31       12.86      9.92 o 
 -12   0  10      521.74      583.95     40.54 o 
 -11   0  10       72.00       96.53     18.39 o 
 -10   0  10      123.17      137.44     19.94 o 
  -9   0  10      724.30      746.83     57.92 o 
  -8   0  10      540.00      528.23     23.03 o 
  -7   0  10       16.19       26.15      7.96 o 
  -6   0  10      351.62      298.77     16.75 o 
  -5   0  10     1418.39     1442.10     47.79 o 
  -4   0  10      100.45       78.90      9.32 o 
  -3   0  10      101.67      100.54     17.25 o 
  -2   0  10     1321.08     1348.97     64.46 o 
  -1   0  10       25.81       15.31      8.13 o 
   0   0  10      110.05      118.81     11.22 o 
   1   0  10      126.92      121.40     21.85 o 
   2   0  10     1214.46     1203.03     41.72 o 
   3   0  10       10.73       14.39      6.04 o 
   4   0  10     1338.82     1353.06     36.87 o 
   5   0  10      170.73      177.14     22.59 o 
   6   0  10        8.09        4.97      5.44 o 
   7   0  10      222.74      204.86     11.60 o 
   8   0  10      377.97      367.34     19.79 o 
   9   0  10        2.26       -1.41      7.69 o 
  10   0  10      303.94      314.50     45.04 o 
 -12   1  10       34.12       29.34     13.14 o 
 -11   1  10        0.36        5.39      9.55 o 
 -10   1  10       89.03       81.35     11.56 o 
  -9   1  10        5.61       21.25      6.76 o 
  -8   1  10       13.42       18.41      5.41 o 
  -7   1  10      142.05      152.86      8.62 o 
  -6   1  10      118.72      103.05      7.48 o 
  -5   1  10      508.90      497.04     15.53 o 
  -4   1  10        0.35       -1.88      4.22 o 
  -3   1  10      367.06      365.37     15.06 o 
  -2   1  10       61.31       65.54      6.35 o 
  -1   1  10       11.21       15.33      4.78 o 
   0   1  10      142.94      143.65      9.50 o 
   1   1  10        6.70        5.69      4.79 o 
   2   1  10      265.39      274.21      9.86 o 
   3   1  10       98.50       89.01      5.48 o 
   4   1  10      233.78      252.16      8.66 o 
   5   1  10       45.54       49.96      4.89 o 
   6   1  10      139.85      123.87      6.54 o 
   7   1  10       16.27       14.58      4.32 o 
   8   1  10       51.85       55.67      5.49 o 
   9   1  10       35.11       49.02      7.08 o 
  10   1  10       30.21       26.79      7.07 o 
 -12   2  10      431.37      488.34     25.61 o 
 -11   2  10       51.08       45.31     11.02 o 
 -10   2  10        5.68       15.06     18.26 o 
  -9   2  10      410.89      406.26     19.91 o 
  -8   2  10      293.33      300.77     12.12 o 
  -7   2  10      129.46      129.14      8.02 o 
  -6   2  10      288.75      288.21     12.10 o 
  -5   2  10      363.44      374.58     13.11 o 
  -4   2  10      126.42      125.72      9.07 o 
  -3   2  10       64.55       73.11      6.59 o 
  -2   2  10      226.78      221.76      9.84 o 
  -1   2  10       24.03       30.05      5.18 o 
   0   2  10      254.73      240.10     10.34 o 
   1   2  10      185.74      176.15      7.80 o 
   2   2  10     1887.09     1871.20     37.40 o 
   3   2  10       15.97       10.82      4.78 o 
   4   2  10      879.97      865.53     20.22 o 
   5   2  10      146.58      147.48      7.06 o 
   6   2  10        0.19       -0.76      3.75 o 
   7   2  10      338.73      345.74     10.84 o 
   8   2  10       82.50      107.42      8.22 o 
   9   2  10        0.24        3.59      5.07 o 
  10   2  10       83.15       74.17      8.12 o 
 -11   3  10       10.84       13.17     10.06 o 
 -10   3  10      690.42      691.55     23.74 o 
  -9   3  10       10.87       13.23      6.32 o 
  -8   3  10       20.67       24.17      5.51 o 
  -7   3  10      229.75      230.05     10.31 o 
  -6   3  10      582.96      593.00     17.57 o 
  -5   3  10      155.83      169.65     10.06 o 
  -4   3  10       10.39        7.72      4.81 o 
  -3   3  10     1587.62     1576.66     36.45 o 
  -2   3  10      209.91      217.86     11.44 o 
  -1   3  10       80.19       76.00      6.53 o 
   0   3  10      110.13      113.15      7.45 o 
   1   3  10      605.75      609.81     15.74 o 
   2   3  10      481.30      488.84     13.67 o 
   3   3  10        3.08        4.50      4.25 o 
   4   3  10     1317.70     1290.25     27.80 o 
   5   3  10      238.47      245.11      8.83 o 
   6   3  10      165.46      161.81      7.29 o 
   7   3  10      109.27      103.70      6.38 o 
   8   3  10       41.83       35.15      5.67 o 
   9   3  10      575.48      601.74     17.12 o 
  10   3  10        6.81        5.96      5.80 o 
 -11   4  10        1.15        0.34      9.47 o 
 -10   4  10      191.51      211.37     12.63 o 
  -9   4  10        2.45        3.66      6.32 o 
  -8   4  10        1.03        7.18      5.79 o 
  -7   4  10      176.18      171.20      9.06 o 
  -6   4  10      100.86       95.29      7.50 o 
  -5   4  10       69.89       68.92      6.72 o 
  -4   4  10       80.06       77.88      6.57 o 
  -3   4  10        0.16        3.47      4.55 o 
  -2   4  10       54.46       52.19      5.84 o 
  -1   4  10       86.25       90.75      6.93 o 
   0   4  10       57.20       58.07      5.29 o 
   1   4  10      246.84      242.54     10.32 o 
   2   4  10      717.55      717.41     17.75 o 
   3   4  10      102.18       90.62      6.39 o 
   4   4  10        0.11        1.36      4.16 o 
   5   4  10        0.30       -0.21      3.52 o 
   6   4  10       76.87       69.39      5.57 o 
   7   4  10      272.44      267.37     11.30 o 
   8   4  10       10.83        4.89      4.70 o 
   9   4  10        9.19       15.95      5.44 o 
  10   4  10        1.22        1.37      5.74 o 
 -11   5  10        6.27        4.46      9.30 o 
 -10   5  10      471.13      498.96     20.33 o 
  -9   5  10       51.22       39.72     12.35 o 
  -8   5  10        1.86       -1.67      6.12 o 
  -7   5  10       67.49       83.93      8.33 o 
  -6   5  10      481.33      506.09     15.96 o 
  -5   5  10      130.04      123.86      7.91 o 
  -4   5  10       24.38       12.37      5.07 o 
  -3   5  10     1115.84     1118.57     27.76 o 
  -2   5  10      225.05      212.97     10.97 o 
  -1   5  10      265.63      262.16      9.76 o 
   0   5  10     1097.91     1071.15     23.77 o 
   1   5  10      264.44      291.51     10.33 o 
   2   5  10      901.07      871.85     20.38 o 
   3   5  10       29.60       25.04      4.80 o 
   4   5  10      535.59      534.19     14.79 o 
   5   5  10      600.46      605.10     16.11 o 
   6   5  10       53.87       57.46      5.35 o 
   7   5  10       49.44       55.75      6.07 o 
   8   5  10       72.74       75.51      7.89 o 
   9   5  10      199.02      188.11      9.36 o 
  10   5  10       11.14        9.19      9.25 o 
 -11   6  10        0.30       -8.87     12.14 o 
 -10   6  10      332.51      363.23     28.60 o 
  -9   6  10       22.73       22.13     10.21 o 
  -8   6  10       31.84       19.87      6.89 o 
  -7   6  10        1.33        6.07      4.90 o 
  -6   6  10       42.37       41.48      7.01 o 
  -5   6  10      191.09      216.73     10.07 o 
  -4   6  10       35.81       33.47      5.71 o 
  -3   6  10        5.42        8.17      4.78 o 
  -2   6  10      108.30      103.05      9.73 o 
  -1   6  10       12.93        9.01      4.18 o 
   0   6  10        0.00        4.79      4.12 o 
   1   6  10      475.42      469.46     13.52 o 
   2   6  10       10.15       12.82      4.47 o 
   3   6  10        7.04        4.96      4.24 o 
   4   6  10        0.65        2.03      4.13 o 
   5   6  10       22.27       19.41      5.40 o 
   6   6  10       35.20       33.41      5.27 o 
   7   6  10        2.98        1.85      4.49 o 
   8   6  10       99.87      101.09      7.42 o 
   9   6  10       49.50       61.69      6.57 o 
 -10   7  10      118.37      140.56     20.36 o 
  -9   7  10        7.95        5.57      6.98 o 
  -8   7  10       20.86       24.61      7.00 o 
  -7   7  10      389.06      384.14     16.63 o 
  -6   7  10       46.65       44.07      6.27 o 
  -5   7  10       12.13       13.46      5.21 o 
  -4   7  10       64.31       77.00      6.93 o 
  -3   7  10      421.31      432.27     18.00 o 
  -2   7  10        5.74       -0.49      3.88 o 
  -1   7  10       56.01       48.63      5.39 o 
   0   7  10      484.24      477.58     13.61 o 
   1   7  10        0.22       -3.57      3.92 o 
   2   7  10      298.92      301.62     10.66 o 
   3   7  10       32.95       29.98      5.08 o 
   4   7  10       43.91       33.78      5.23 o 
   5   7  10       10.83        8.81      4.63 o 
   6   7  10       17.54       21.85      5.27 o 
   7   7  10        6.63        7.69      5.67 o 
   8   7  10        3.15        1.67      4.75 o 
   9   7  10       49.93       49.62      6.38 o 
 -10   8  10       77.94       76.24     10.22 o 
  -9   8  10      266.99      293.87     23.22 o 
  -8   8  10      252.23      241.83     13.49 o 
  -7   8  10        2.57        7.05      8.48 o 
  -6   8  10       57.32       54.97      6.77 o 
  -5   8  10      533.17      532.80     16.69 o 
  -4   8  10        6.88        5.38      4.76 o 
  -3   8  10       56.30       52.37      6.32 o 
  -2   8  10      262.70      271.33     11.43 o 
  -1   8  10      147.09      137.65     12.89 o 
   0   8  10       96.30       96.86      6.41 o 
   1   8  10       48.32       49.73      5.28 o 
   2   8  10      302.40      271.37     11.47 o 
   3   8  10       43.50       41.81      6.17 o 
   4   8  10      738.43      732.74     20.83 o 
   5   8  10      173.54      174.06      9.62 o 
   6   8  10        3.52        5.19      6.22 o 
   7   8  10       18.04       23.89      7.39 o 
   8   8  10       93.72       98.43     11.70 o 
  -9   9  10        2.54       17.26     10.16 o 
  -8   9  10        0.20       -1.37      8.51 o 
  -7   9  10       84.94       72.61     11.07 o 
  -6   9  10      182.97      184.42     18.86 o 
  -5   9  10      139.19      148.39     10.64 o 
  -4   9  10       14.91       13.74      6.39 o 
  -3   9  10       33.62       37.55      5.99 o 
  -2   9  10       18.69       21.92      5.47 o 
  -1   9  10       64.45       57.93      6.43 o 
   0   9  10       30.59       35.24      5.87 o 
   1   9  10       18.62       23.37      5.54 o 
   2   9  10        5.99       13.39      6.96 o 
   3   9  10       72.84       95.26      7.93 o 
   4   9  10      272.17      262.20     13.34 o 
   5   9  10       32.99       36.95      6.46 o 
   6   9  10        8.37        4.94      6.52 o 
   7   9  10       12.61       22.69      8.42 o 
   8   9  10       17.76       12.94      7.44 o 
  -9  10  10      248.36      242.70     25.05 o 
  -8  10  10      107.91      127.94     13.62 o 
  -7  10  10       58.05       42.62     10.18 o 
  -6  10  10       22.97       42.00      9.89 o 
  -5  10  10      192.12      210.17     12.33 o 
  -4  10  10       27.26       21.17      5.83 o 
  -3  10  10        0.72        0.67      5.79 o 
  -2  10  10        2.34        2.40      6.73 o 
  -1  10  10      407.16      404.60     19.98 o 
   0  10  10      146.52      153.58      9.06 o 
   1  10  10       60.59       60.38      6.87 o 
   2  10  10       87.10       84.61      7.75 o 
   3  10  10       69.47       69.78      7.30 o 
   4  10  10      348.30      418.31     19.48 o 
   5  10  10      119.63      130.83      8.95 o 
   6  10  10       84.19       88.73      9.72 o 
   7  10  10      287.85      285.22     15.91 o 
  -8  11  10       30.63       27.36     10.18 o 
  -7  11  10       93.02       96.26     27.24 o 
  -6  11  10      371.66      381.46     43.90 o 
  -5  11  10      144.19      176.01     10.46 o 
  -4  11  10       26.02       24.02      6.12 o 
  -3  11  10      419.19      449.16     15.64 o 
  -2  11  10        0.28        1.98      5.24 o 
  -1  11  10        9.92       14.13      5.66 o 
   0  11  10       38.43       43.18      6.59 o 
   1  11  10       94.40       83.72      7.92 o 
   2  11  10      520.39      574.16     18.37 o 
   3  11  10       63.22       74.21      8.55 o 
   4  11  10      242.46      280.68     22.40 o 
   5  11  10       95.46      110.76     10.30 o 
   6  11  10       23.48       20.49      7.49 o 
  -7  12  10       52.59       59.14     18.34 o 
  -6  12  10       13.47       19.07     10.25 o 
  -5  12  10        4.13        7.32      5.88 o 
  -4  12  10        1.04        0.31      5.45 o 
  -3  12  10       80.63       76.45      7.91 o 
  -2  12  10       17.81       21.79      6.14 o 
  -1  12  10       51.51       55.07     13.27 o 
   0  12  10      114.65      107.59      8.54 o 
   1  12  10        0.62       -0.16      5.26 o 
   2  12  10       13.37        8.90      5.71 o 
   3  12  10        6.85        9.60      5.99 o 
   4  12  10        0.92        2.57      5.84 o 
   5  12  10        3.35        4.51      7.09 o 
  -5  13  10       77.11       98.27     12.77 o 
  -4  13  10      206.07      177.15     12.36 o 
  -3  13  10      311.63      316.77     22.39 o 
  -2  13  10      102.68      126.94     13.36 o 
  -1  13  10       60.62       58.59      8.76 o 
   0  13  10      192.91      198.80     12.70 o 
   1  13  10        3.89       -0.30      6.97 o 
   2  13  10      178.05      229.29     13.60 o 
   3  13  10        9.17       17.77      7.17 o 
   4  13  10      159.24      161.07     12.04 o 
  -3  14  10       15.43       11.43      8.02 o 
  -2  14  10        4.96        8.70      9.76 o 
  -1  14  10        2.97        2.01      7.17 o 
   0  14  10        5.77       -1.00      7.09 o 
   1  14  10        3.20       -0.39      6.94 o 
 -10   1  11       32.82       34.29     10.63 o 
  -9   1  11     1085.39     1133.29     49.06 o 
  -8   1  11       16.39       16.90      5.79 o 
  -7   1  11       80.36       82.27      7.38 o 
  -6   1  11      415.20      386.58     14.40 o 
  -5   1  11     1126.84     1104.03     28.12 o 
  -4   1  11     1020.85     1040.37     26.95 o 
  -3   1  11        9.22        4.36      4.96 o 
  -2   1  11      227.89      209.89     12.85 o 
  -1   1  11      147.42      128.05      8.50 o 
   0   1  11      208.33      204.52     10.16 o 
   1   1  11        3.97        0.55      5.87 o 
   2   1  11      542.99      561.27     20.74 o 
   3   1  11       81.60       85.08      9.58 o 
   4   1  11      405.99      398.62     12.94 o 
   5   1  11      117.40      122.32      6.95 o 
   6   1  11       59.60       60.86      5.67 o 
   7   1  11      209.71      213.32      8.90 o 
   8   1  11      105.52      105.18      6.99 o 
 -10   2  11        2.83        5.22      9.89 o 
  -9   2  11        0.63       16.26      7.34 o 
  -8   2  11      158.24      133.57      9.02 o 
  -7   2  11      101.86      105.71      8.06 o 
  -6   2  11        8.01        2.39      5.29 o 
  -5   2  11      123.98      129.06      8.63 o 
  -4   2  11       15.46        9.97      6.25 o 
  -3   2  11       66.50       60.35      6.63 o 
  -2   2  11      148.74      144.82      8.72 o 
  -1   2  11       14.56        8.65      5.04 o 
   0   2  11        6.85        8.36      4.96 o 
   1   2  11       50.97       53.11      6.59 o 
   2   2  11      825.29      870.74     23.84 o 
   3   2  11        7.43        3.22      4.35 o 
   4   2  11       78.48       79.92      6.54 o 
   5   2  11      561.90      597.52     17.43 o 
   6   2  11       82.96       74.24      6.12 o 
   7   2  11       33.65       31.21      5.23 o 
   8   2  11       10.01       14.21      5.32 o 
 -10   3  11       45.34       75.22     11.91 o 
  -9   3  11      104.66      111.51     10.22 o 
  -8   3  11        2.12       10.14      5.60 o 
  -7   3  11       81.39       84.46      7.40 o 
  -6   3  11        8.43        9.60      5.42 o 
  -5   3  11       64.40       77.71      8.58 o 
  -4   3  11       76.26       73.79      7.00 o 
  -3   3  11       70.14       80.11      7.24 o 
  -2   3  11      159.90      183.30      9.74 o 
  -1   3  11       31.70       32.96      5.92 o 
   0   3  11      488.07      508.04     16.61 o 
   1   3  11      168.28      158.86      9.50 o 
   2   3  11       75.92       82.83      7.64 o 
   3   3  11       10.60        0.18      4.45 o 
   4   3  11       58.64       66.82      6.37 o 
   5   3  11      109.21      116.08      7.59 o 
   6   3  11       78.62       70.89      6.63 o 
   7   3  11      105.84      104.09      6.75 o 
   8   3  11        1.41       -0.62      4.94 o 
 -10   4  11        3.50        6.40     10.90 o 
  -9   4  11       46.20       37.39      8.00 o 
  -8   4  11       14.88       14.32      7.12 o 
  -7   4  11      206.02      221.76     12.99 o 
  -6   4  11       90.43       91.82      9.23 o 
  -5   4  11      473.10      479.63     15.94 o 
  -4   4  11       40.29       30.44      5.85 o 
  -3   4  11      169.63      178.49      9.60 o 
  -2   4  11      549.97      582.62     25.73 o 
  -1   4  11      237.98      261.92     11.58 o 
   0   4  11      258.18      261.67     15.26 o 
   1   4  11      138.04      138.94      9.05 o 
   2   4  11      837.77      857.31     20.79 o 
   3   4  11       78.52       83.86      7.34 o 
   4   4  11       60.83       65.14      7.11 o 
   5   4  11      960.34     1001.44     28.98 o 
   6   4  11        1.83       -0.46      4.60 o 
   7   4  11        5.64        4.78      4.84 o 
   8   4  11       18.22       11.70      5.64 o 
  -9   5  11       62.00       84.09      9.63 o 
  -8   5  11        2.42       -0.45      6.50 o 
  -7   5  11       14.68       11.90      5.54 o 
  -6   5  11        0.41        4.77      5.35 o 
  -5   5  11      108.72      120.10      8.42 o 
  -4   5  11      170.57      176.92      9.81 o 
  -3   5  11        6.55        6.62      5.14 o 
  -2   5  11      194.33      201.65     17.41 o 
  -1   5  11        0.09       -2.82      4.78 o 
   0   5  11       10.58       15.93      5.42 o 
   1   5  11        1.83        4.08      4.42 o 
   2   5  11       11.23       13.27      4.84 o 
   3   5  11       75.67       78.81      6.55 o 
   4   5  11      199.14      193.72      9.10 o 
   5   5  11       91.68       90.70      7.12 o 
   6   5  11       16.69       22.38      5.44 o 
   7   5  11        0.59       -5.04      5.34 o 
   8   5  11        0.51       -0.35      5.73 o 
  -9   6  11       57.27       78.80     14.15 o 
  -8   6  11       62.67       63.26      9.05 o 
  -7   6  11      257.76      258.68     13.68 o 
  -6   6  11        0.77       -1.86      4.99 o 
  -5   6  11      195.17      212.56     10.61 o 
  -4   6  11       59.91       59.65      6.91 o 
  -3   6  11       36.93       51.80      6.56 o 
  -2   6  11      243.03      249.13     15.27 o 
  -1   6  11      133.77      144.08      9.05 o 
   0   6  11        4.28        1.36      5.15 o 
   1   6  11       56.28       61.84      6.03 o 
   2   6  11      372.24      376.38     12.36 o 
   3   6  11       16.12       11.13      4.80 o 
   4   6  11        0.80        1.31      4.65 o 
   5   6  11      163.83      186.43      9.24 o 
   6   6  11       15.03       21.69      5.47 o 
   7   6  11        0.04        4.43      5.88 o 
  -8   7  11        0.81       -6.09      6.94 o 
  -7   7  11       13.81       13.67      7.11 o 
  -6   7  11       30.81       33.11      6.44 o 
  -5   7  11      155.33      182.86     10.08 o 
  -4   7  11      436.49      449.81     15.59 o 
  -3   7  11        0.84       10.82      5.75 o 
  -2   7  11      324.07      332.88     13.42 o 
  -1   7  11      162.33      158.81      9.50 o 
   0   7  11       86.76       84.46      6.65 o 
   1   7  11       46.91       43.65      5.61 o 
   2   7  11        0.22        3.34      4.64 o 
   3   7  11      187.03      199.83     11.84 o 
   4   7  11       24.21       24.79      5.51 o 
   5   7  11      130.96      121.65      7.86 o 
   6   7  11      105.26      101.15      8.47 o 
   7   7  11       35.42       35.15      7.91 o 
  -8   8  11       32.30       43.43     10.71 o 
  -7   8  11       97.74       89.01     11.74 o 
  -6   8  11       23.28       23.69      7.34 o 
  -5   8  11        3.79        5.19      6.41 o 
  -4   8  11       25.34       25.99      7.20 o 
  -3   8  11       79.21       99.10      9.71 o 
  -2   8  11       24.35       26.46      7.12 o 
  -1   8  11       32.68       26.54      6.01 o 
   0   8  11       15.06       14.69      5.62 o 
   1   8  11      173.78      166.11      9.70 o 
   2   8  11       37.07       44.85      6.71 o 
   3   8  11       13.76       20.94      5.91 o 
   4   8  11       10.91       14.85      5.96 o 
   5   8  11        6.22       -1.81      5.51 o 
   6   8  11        9.07       11.72      6.93 o 
  -7   9  11        7.25        5.33      9.15 o 
  -6   9  11      100.31      100.66     10.08 o 
  -5   9  11      286.88      301.90     16.72 o 
  -4   9  11      208.63      244.99     13.74 o 
  -3   9  11        2.50        5.22      6.37 o 
  -2   9  11      203.68      180.76     11.97 o 
  -1   9  11       10.26        4.76      5.49 o 
   0   9  11       98.19      102.93      8.28 o 
   1   9  11      110.89      101.36      8.29 o 
   2   9  11       35.81       25.31      6.43 o 
   3   9  11      612.89      609.84     19.24 o 
   4   9  11       29.74       24.27      6.38 o 
   5   9  11       19.29       18.17      6.22 o 
  -6  10  11       54.91       63.18     11.64 o 
  -5  10  11       12.74       20.15      8.74 o 
  -4  10  11       81.48      104.88     10.15 o 
  -3  10  11      261.05      275.92     26.71 o 
  -2  10  11       60.45       73.87      7.78 o 
  -1  10  11        1.36        0.58      5.48 o 
   0  10  11        0.16       -0.68      5.36 o 
   1  10  11        6.71        6.24      5.69 o 
   2  10  11      126.50      138.76     12.40 o 
   3  10  11       48.75       57.65      7.49 o 
   4  10  11      101.19      112.73      8.93 o 
  -5  11  11       27.09       26.75      9.91 o 
  -4  11  11       73.36       88.02      9.86 o 
  -3  11  11       61.59       57.23      8.95 o 
  -2  11  11        2.60       -0.73      5.77 o 
  -1  11  11        1.11       -2.25      5.56 o 
   0  11  11       63.46       75.05      8.08 o 
   1  11  11       23.03       20.92      6.49 o 
   2  11  11        7.91       12.84      6.14 o 
   3  11  11       74.41       90.46      8.56 o 
  -2  12  11      377.97      394.94     15.44 o 
  -1  12  11       15.37       11.02      6.46 o 
   0  12  11       99.65      115.10      9.14 o 
   1  12  11        6.03       -0.36      8.14 o 
  -8   0  12      248.75      247.00     22.39 o 
  -7   0  12      315.65      312.45     19.12 o 
  -6   0  12      272.61      315.89     20.19 o 
  -5   0  12       13.16        5.54      8.45 o 
  -4   0  12      691.92      732.55     45.48 o 
  -3   0  12      137.10      144.12     13.61 o 
  -2   0  12       57.66       61.17     10.57 o 
  -1   0  12      132.59      145.74     19.45 o 
   0   0  12        9.90       27.67     12.32 o 
   1   0  12      112.45      147.56     19.58 o 
   2   0  12        3.88        4.36      8.08 o 
   3   0  12      849.37      895.63     35.90 o 
   4   0  12       20.53        6.14      8.70 o 
   5   0  12      160.32      198.99     15.90 o 
   6   0  12      319.16      333.90     20.27 o 
  -8   1  12       33.80       43.98      7.19 o 
  -7   1  12       62.54       52.00      7.24 o 
  -6   1  12        0.16        0.08      5.87 o 
  -5   1  12        1.12        0.20      5.51 o 
  -4   1  12       42.63       45.67      7.03 o 
  -3   1  12       87.67       99.62      8.53 o 
  -2   1  12        1.28        5.54      5.74 o 
  -1   1  12        6.95        9.47      6.80 o 
   0   1  12       19.76       13.42      5.70 o 
   1   1  12        9.90        9.49      5.67 o 
   2   1  12        2.02        4.27      5.63 o 
   3   1  12        2.71        4.15      6.20 o 
   4   1  12        0.24       -4.24      6.35 o 
   5   1  12      136.50      158.84     12.14 o 
   6   1  12       10.35       10.99      6.20 o 
  -8   2  12      144.44      172.93     10.33 o 
  -7   2  12      188.41      197.96     10.86 o 
  -6   2  12       15.64       15.46      6.13 o 
  -5   2  12       69.43       74.52      7.74 o 
  -4   2  12      159.24      204.56     14.87 o 
  -3   2  12       21.11       18.09      7.56 o 
  -2   2  12      243.60      271.90     12.35 o 
  -1   2  12      291.47      316.52     13.48 o 
   0   2  12      104.41       99.01      8.40 o 
   1   2  12        4.80       12.83      5.97 o 
   2   2  12        0.32       -0.34      5.59 o 
   3   2  12      246.02      267.28     12.37 o 
   4   2  12        8.02        2.58      5.63 o 
   5   2  12       94.43      101.32      8.94 o 
   6   2  12      166.51      176.68      9.50 o 
  -8   3  12      200.82      240.15     19.99 o 
  -7   3  12        8.40        3.84      6.09 o 
  -6   3  12       14.86       15.04      6.06 o 
  -5   3  12      140.12      142.00      9.76 o 
  -4   3  12      238.04      257.23     14.30 o 
  -3   3  12       91.55       90.07      8.21 o 
  -2   3  12       56.11       61.49      7.54 o 
  -1   3  12      129.33      138.56      9.48 o 
   0   3  12       19.48       25.33      6.47 o 
   1   3  12      271.06      286.18     17.72 o 
   2   3  12       40.00       39.02      6.98 o 
   3   3  12        3.76       -2.72      5.41 o 
   4   3  12        6.60        9.95      5.87 o 
   5   3  12      301.83      315.73     12.23 o 
   6   3  12        8.69       16.74      5.67 o 
  -7   4  12        0.06       -0.62      5.80 o 
  -6   4  12       10.63       18.18      6.21 o 
  -5   4  12        0.50        8.61      7.14 o 
  -4   4  12        8.47       14.60      6.16 o 
  -3   4  12       24.12       27.51      6.50 o 
  -2   4  12       52.94       49.17      6.84 o 
  -1   4  12       12.20        5.23      5.59 o 
   0   4  12        9.57        4.35      5.51 o 
   1   4  12        6.77       -2.00      5.20 o 
   2   4  12       38.63       32.35      6.83 o 
   3   4  12       35.42       28.95      6.49 o 
   4   4  12       59.33       56.33      6.57 o 
   5   4  12        5.88       -2.05      4.92 o 
  -7   5  12       12.01        3.70      5.92 o 
  -6   5  12       92.55       96.35      9.69 o 
  -5   5  12      214.66      215.80     11.21 o 
  -4   5  12       62.65       63.46      7.81 o 
  -3   5  12      456.59      478.52     16.74 o 
  -2   5  12      216.97      222.77     11.52 o 
  -1   5  12       22.90       13.95      6.09 o 
   0   5  12       56.69       52.58      7.36 o 
   1   5  12      118.67      137.57      9.41 o 
   2   5  12       50.79       52.18      7.27 o 
   3   5  12        3.24       10.02      6.07 o 
   4   5  12        4.15       -1.73      5.08 o 
   5   5  12      114.53      113.95      8.04 o 
  -6   6  12        1.33        1.30      6.99 o 
  -5   6  12       31.37       34.15      6.86 o 
  -4   6  12      502.32      525.49     17.83 o 
  -3   6  12       11.29        1.57      5.99 o 
  -2   6  12        0.25        4.98      5.99 o 
  -1   6  12      255.70      261.75     12.30 o 
   0   6  12        3.41       -5.20      5.20 o 
   1   6  12        0.06        2.21      5.79 o 
   2   6  12      142.96      145.45      9.84 o 
   3   6  12      412.80      467.56     14.95 o 
   4   6  12        1.65        6.40      5.40 o 
  -5   7  12      117.47      130.14     11.16 o 
  -4   7  12       67.44       81.38     11.04 o 
  -3   7  12      109.31      120.70      9.16 o 
  -2   7  12       54.32       46.69      7.32 o 
  -1   7  12       34.49       40.76      6.92 o 
   0   7  12       16.10       15.24      6.27 o 
   1   7  12       95.15       89.91      8.52 o 
   2   7  12       14.76        4.79      5.11 o 
   3   7  12       33.77       34.10      8.21 o 
   4   7  12       14.54       17.21      7.21 o 
  -4   8  12      425.16      468.52     24.08 o 
  -3   8  12        6.91       -0.52      7.18 o 
  -2   8  12      113.05      125.02     10.98 o 
  -1   8  12      290.06      299.41     15.81 o 
   0   8  12       54.07       48.78      8.68 o 
   1   8  12        3.64        0.35      6.76 o 
   2   8  12        4.41        4.12      6.01 o 
   3   8  12      558.69      581.83     37.81 o 
  -3   9  12       32.43       36.98     13.64 o 
  -2   9  12        7.05       10.46      7.17 o 
  -1   9  12       77.46       79.83      9.57 o 
   0   9  12       15.35       22.62      9.67 o 
   1   9  12       49.27       47.87      8.13 o 
  -4   1  13      105.13      126.08      9.83 o 
  -3   1  13        8.91        2.31      6.50 o 
  -2   1  13        4.97       -1.29      6.10 o 
  -1   1  13      148.17      167.52     10.83 o 
   0   1  13        0.23       -4.20      8.62 o 
   1   1  13       71.84       87.29     10.20 o 
   2   1  13       30.82       27.36      7.08 o 
  -4   2  13      147.02      171.14     15.06 o 
  -3   2  13      198.07      207.04     12.76 o 
  -2   2  13        0.26       -2.62      5.69 o 
  -1   2  13        0.07        3.20      7.19 o 
   0   2  13      174.19      169.89     10.83 o 
   1   2  13       24.06       13.75      6.52 o 
   2   2  13       10.97        8.61      8.41 o 
  -3   3  13        4.42       25.98      8.47 o 
  -2   3  13       17.90       14.61      6.63 o 
  -1   3  13       28.39       17.83      6.75 o 
   0   3  13        6.05       11.82      6.46 o 
   1   3  13        0.79        1.02      6.10 o 
  -2   4  13       45.58       37.25      7.67 o 
  -1   4  13        4.01       -1.07      6.21 o 
   0   4  13      158.10      170.62     10.88 o 
                                                 
